# Supplementary material for: cis-Tri­aqua­[1,1′-(propane-1,3-di­yl)bis­(pyridin-1-ium-4-carboxyl­ato)-κO]bis­(thio­cyanato-κN)manganese(II) dihydrate
Source: Acta Crystallogr Sect E Struct Rep Online. 2014 Jan 18;70(Pt 2):m42. doi: 10.1107/S1600536814000701 (PMC3998253; doi:10.1107/S1600536814000701)
Supplement: Supplementary file 1 [file e-70-00m42-sup1.cif]

##############################################################################
#                                                                            #
# This CIF contains the data in a paper accepted for publication in          #
# Acta Crystallographica Section E. It conforms to the requirements of       #
# Notes for Authors for Acta Crystallographica Section E, and has been       #
# peer reviewed under the auspices of the IUCr Commission on Journals.       #
#                                                                            #
# Full details of the Crystallographic Information File format               #
# are given in the paper "The Crystallographic Information File (CIF):       #
# a New Standard Archive File for Crystallography" by S. R. Hall, F. H.      #
# Allen and I. D. Brown [Acta Cryst. (1991), A47, 655-685].                  #
#                                                                            #
# The current version of the core CIF dictionary is obtainable from          #
# ftp://ftp.iucr.org/pub/cif_core.dic.                                       #
#                                                                            #
# Software is freely available for graphical display of the structure(s)     #
# in this CIF. For information consult the CIF software page                 #
# http://www.iucr.org/resources/cif/software.                                #
#                                                                            #
# This file may be used for bona fide research purposes within the           #
# scientific community so long as proper attribution is given to the journal # 
# article from which it was obtained.                                        #
#                                                                            #
##############################################################################
data_I
_audit_creation_method     SHELXL-97
_database_code_depnum_ccdc_archive     'CCDC 981052'
_chemical_name_systematic
;\
<i>cis</i>-Triaqua[1,1'-(propane-1,3-diyl)bis(pyridin-1-ium-4-carboxylato)-\
\k<i>O</i>]bis(thiocyanato-\k<i>N</i>)manganese(II) dihydrate
;
_chemical_name_common     ?
_chemical_formula_moiety     'C17 H20 Mn N4 O7 S2, 2(H2 O)'
_chemical_formula_sum     'C17 H24 Mn N4 O9 S2'
_chemical_formula_iupac     '[Mn (N C S)2 (C15 H14 N2 O4) (H2 O)3], 2H2 O'
_chemical_formula_weight     547.46
_chemical_melting_point     ?
_symmetry_cell_setting     monoclinic
_symmetry_space_group_name_H-M     'P 21/c'
loop_
    _symmetry_equiv_pos_as_xyz
    'x, y, z'
    '-x, y+1/2, -z+1/2'
    '-x, -y, -z'
    'x, -y-1/2, z-1/2'
_cell_length_a     17.056(2)
_cell_length_b     11.7514(16)
_cell_length_c     11.8962(16)
_cell_angle_alpha     90.00
_cell_angle_beta     92.984(2)
_cell_angle_gamma     90.00
_cell_volume     2381.1(6)
_cell_formula_units_Z     4
_cell_measurement_reflns_used     2306
_cell_measurement_theta_min     2.39
_cell_measurement_theta_max     23.65
_cell_measurement_temperature     273(2)
_exptl_crystal_description     rectangular
_exptl_crystal_colour     yellow
_exptl_crystal_size_max     0.10
_exptl_crystal_size_mid     0.08
_exptl_crystal_size_min     0.05
_exptl_crystal_density_diffrn     1.527
_exptl_crystal_density_meas     ?
_exptl_crystal_density_method     'not measured'
_exptl_crystal_F_000     1132
_exptl_absorpt_coefficient_mu     0.784
_exptl_absorpt_correction_type     multi-scan
_exptl_absorpt_process_details     '(SADABS; Bruker, 1999)'
_exptl_absorpt_correction_T_min     0.9257
_exptl_absorpt_correction_T_max     0.9619
_exptl_special_details
;
;
_diffrn_ambient_temperature     273(2)
_diffrn_radiation_type     MoK\a
_diffrn_radiation_wavelength     0.71073
_diffrn_radiation_source     'fine-focus sealed tube'
_diffrn_radiation_monochromator     graphite
_diffrn_measurement_device_type     'Bruker SMART CCD area-detector'
_diffrn_measurement_method     'phi and omega scans'
_diffrn_detector_area_resol_mean     ?
_diffrn_reflns_number     14572
_diffrn_reflns_av_R_equivalents     0.0489
_diffrn_reflns_av_sigmaI/netI     0.0640
_diffrn_reflns_theta_min     2.11
_diffrn_reflns_theta_max     27.46
_diffrn_reflns_theta_full     27.46
_diffrn_measured_fraction_theta_max     0.999
_diffrn_measured_fraction_theta_full     0.999
_diffrn_reflns_limit_h_min     -20
_diffrn_reflns_limit_h_max     22
_diffrn_reflns_limit_k_min     -9
_diffrn_reflns_limit_k_max     15
_diffrn_reflns_limit_l_min     -12
_diffrn_reflns_limit_l_max     15
_diffrn_standards_number     ?
_diffrn_standards_interval_count     ?
_diffrn_standards_interval_time     ?
_diffrn_standards_decay_%     2.5
_refine_special_details
;
Refinement of <i>F</i>^2^ against ALL reflections. The weighted <i>R</i>-factor
<i>wR</i> and goodness of fit <i>S</i> are based on <i>F</i>^2^, conventional
<i>R</i>-factors <i>R</i> are based on <i>F</i>, with <i>F</i> set to zero for
negative <i>F</i>^2^. The threshold expression of <i>F</i>^2^ >
\s(<i>F</i>^2^) is used only for calculating <i>R</i>-factors(gt) <i>etc</i>.
and is not relevant to the choice of reflections for refinement.
<i>R</i>-factors based on <i>F</i>^2^ are statistically about twice as large
as those based on <i>F</i>, and <i>R</i>- factors based on ALL data will be
even larger.
;
_reflns_number_total     5451
_reflns_number_gt     3409
_reflns_threshold_expression     I>2\s(I)
_refine_ls_structure_factor_coef     Fsqd
_refine_ls_matrix_type     full
_refine_ls_R_factor_all     0.0845
_refine_ls_R_factor_gt     0.0452
_refine_ls_wR_factor_gt     0.0875
_refine_ls_wR_factor_ref     0.1041
_refine_ls_goodness_of_fit_ref     1.043
_refine_ls_restrained_S_all     1.043
_refine_ls_number_reflns     5451
_refine_ls_number_parameters     328
_refine_ls_number_restraints     6
_refine_ls_hydrogen_treatment     mixed
_refine_ls_weighting_scheme     calc
_refine_ls_weighting_details
                 'calc w=1/[\s^2^(Fo^2^)+(0.0366P)^2^] where P=(Fo^2^+2Fc^2^)/3'
_atom_sites_solution_hydrogens     geom
_atom_sites_solution_primary     direct
_atom_sites_solution_secondary     difmap
_refine_ls_shift/su_max     0.000
_refine_ls_shift/su_mean     0.000
_refine_diff_density_max     0.338
_refine_diff_density_min     -0.331
_refine_ls_extinction_method     none
_refine_ls_extinction_coef     ?
loop_
    _atom_type_symbol
    _atom_type_description
    _atom_type_scat_dispersion_real
    _atom_type_scat_dispersion_imag
    _atom_type_scat_source
    'C' 'C' 0.0033 0.0016
                         'International Tables Vol C Tables 4.2.6.8 and 6.1.1.4'
    'H' 'H' 0.0000 0.0000
                         'International Tables Vol C Tables 4.2.6.8 and 6.1.1.4'
    'N' 'N' 0.0061 0.0033
                         'International Tables Vol C Tables 4.2.6.8 and 6.1.1.4'
    'O' 'O' 0.0106 0.0060
                         'International Tables Vol C Tables 4.2.6.8 and 6.1.1.4'
    'S' 'S' 0.1246 0.1234
                         'International Tables Vol C Tables 4.2.6.8 and 6.1.1.4'
    'Mn' 'Mn' 0.3368 0.7283
                         'International Tables Vol C Tables 4.2.6.8 and 6.1.1.4'
_computing_data_collection     'SMART (Bruker, 1999)'
_computing_cell_refinement     'SAINT-Plus (Bruker, 1999)'
_computing_data_reduction     'SAINT-Plus (Bruker, 1999)'
_computing_structure_solution     'SHELXTL (Sheldrick, 2008)'
_computing_structure_refinement     'SHELXTL (Sheldrick, 2008)'
_computing_molecular_graphics     'SHELXTL (Sheldrick, 2008)'
_computing_publication_material
                                  'SHELXTL (Sheldrick, 2008) and local programs'
loop_
    _atom_site_type_symbol
    _atom_site_label
    _atom_site_fract_x
    _atom_site_fract_y
    _atom_site_fract_z
    _atom_site_U_iso_or_equiv
    _atom_site_adp_type
    _atom_site_calc_flag
    _atom_site_refinement_flags
    _atom_site_occupancy
    _atom_site_symmetry_multiplicity
    _atom_site_disorder_assembly
    _atom_site_disorder_group
    Mn Mn1 0.19350(2) 0.66835(4) 0.46440(3) 0.02899(13) Uani d . 1 1 . .
    C C1 0.91446(16) 0.7847(3) 1.0248(3) 0.0356(7) Uani d . 1 1 . .
    C C2 0.85603(15) 0.6997(2) 0.9725(2) 0.0307(6) Uani d . 1 1 . .
    C C3 0.83380(19) 0.7061(3) 0.8598(3) 0.0515(9) Uani d . 1 1 . .
    H H3A 0.8537 0.7634 0.8155 0.062 Uiso calc R 1 1 . .
    C C4 0.82470(16) 0.6147(2) 1.0353(2) 0.0344(7) Uani d . 1 1 . .
    H H4A 0.8381 0.6094 1.1119 0.041 Uiso calc R 1 1 . .
    C C5 0.78248(19) 0.6283(3) 0.8131(3) 0.0547(10) Uani d . 1 1 . .
    H H5A 0.7680 0.6327 0.7368 0.066 Uiso calc R 1 1 . .
    C C6 0.77363(15) 0.5376(2) 0.9852(2) 0.0348(7) Uani d . 1 1 . .
    H H6A 0.7534 0.4792 1.0278 0.042 Uiso calc R 1 1 . .
    C C7 0.69666(14) 0.4628(2) 0.8224(2) 0.0332(7) Uani d . 1 1 . .
    H H7B 0.6962 0.3943 0.8678 0.040 Uiso calc R 1 1 . .
    H H7A 0.7141 0.4423 0.7488 0.040 Uiso calc R 1 1 . .
    C C8 0.61420(14) 0.5110(2) 0.8099(2) 0.0346(7) Uani d . 1 1 . .
    H H8B 0.6153 0.5865 0.7772 0.042 Uiso calc R 1 1 . .
    H H8A 0.5918 0.5165 0.8830 0.042 Uiso calc R 1 1 . .
    C C9 0.56506(15) 0.4320(3) 0.7341(2) 0.0374(7) Uani d . 1 1 . .
    H H9B 0.5863 0.4306 0.6600 0.045 Uiso calc R 1 1 . .
    H H9A 0.5681 0.3554 0.7644 0.045 Uiso calc R 1 1 . .
    C C10 0.46197(16) 0.5602(3) 0.6618(2) 0.0376(7) Uani d . 1 1 . .
    H H10A 0.5003 0.5987 0.6239 0.045 Uiso calc R 1 1 . .
    C C11 0.42645(16) 0.4099(3) 0.7759(2) 0.0374(7) Uani d . 1 1 . .
    H H11A 0.4405 0.3459 0.8183 0.045 Uiso calc R 1 1 . .
    C C12 0.38622(15) 0.5987(2) 0.6539(2) 0.0338(7) Uani d . 1 1 . .
    H H12A 0.3736 0.6639 0.6126 0.041 Uiso calc R 1 1 . .
    C C13 0.34983(16) 0.4439(2) 0.7678(2) 0.0349(7) Uani d . 1 1 . .
    H H13A 0.3119 0.4019 0.8029 0.042 Uiso calc R 1 1 . .
    C C14 0.32846(15) 0.5407(2) 0.7073(2) 0.0278(6) Uani d . 1 1 . .
    C C15 0.24337(16) 0.5814(3) 0.6987(2) 0.0324(7) Uani d . 1 1 . .
    C C16 0.36520(17) 0.7912(2) 0.4339(2) 0.0315(6) Uani d . 1 1 . .
    C C17 0.29664(16) 0.4229(3) 0.4638(2) 0.0319(6) Uani d . 1 1 . .
    N N1 0.25535(14) 0.5006(2) 0.45556(19) 0.0418(6) Uani d . 1 1 . .
    N N2 0.29939(14) 0.7665(2) 0.4249(2) 0.0422(6) Uani d . 1 1 . .
    N N3 0.75267(12) 0.5455(2) 0.87586(18) 0.0312(5) Uani d . 1 1 . .
    N N4 0.48197(12) 0.4677(2) 0.72342(18) 0.0322(5) Uani d . 1 1 . .
    O O1 0.23085(10) 0.67351(16) 0.64340(14) 0.0335(5) Uani d . 1 1 . .
    O O2 0.19488(11) 0.52474(19) 0.74602(17) 0.0492(6) Uani d . 1 1 . .
    O O3 0.93988(12) 0.85658(18) 0.95846(18) 0.0455(5) Uani d . 1 1 . .
    O O4 0.93195(12) 0.7747(2) 1.12736(17) 0.0525(6) Uani d . 1 1 . .
    O O5 0.08954(12) 0.5776(2) 0.4957(2) 0.0585(7) Uani d . 1 1 . .
    H H5WB 0.046(2) 0.600(3) 0.480(3) 0.088 Uiso d . 1 1 . .
    H H5WA 0.089(2) 0.503(4) 0.508(3) 0.088 Uiso d . 1 1 . .
    O O6 0.11913(13) 0.82309(19) 0.47446(18) 0.0421(6) Uani d . 1 1 . .
    H H6WB 0.095(2) 0.846(3) 0.527(3) 0.063 Uiso d . 1 1 . .
    H H6WA 0.095(2) 0.835(3) 0.418(3) 0.063 Uiso d . 1 1 . .
    O O7 0.16305(12) 0.67069(19) 0.28495(16) 0.0372(5) Uani d . 1 1 . .
    H H7WB 0.1212(19) 0.651(3) 0.255(3) 0.056 Uiso d . 1 1 . .
    H H7WA 0.1806(18) 0.727(3) 0.244(3) 0.056 Uiso d . 1 1 . .
    O O8 0.03603(12) 0.5969(2) 0.15924(19) 0.0514(6) Uani d D 1 1 . .
    H H8WB -0.0005(17) 0.648(2) 0.161(3) 0.077 Uiso d D 1 1 . .
    H H8WA 0.0157(18) 0.5357(17) 0.181(3) 0.077 Uiso d D 1 1 . .
    O O9 0.03881(12) 0.5981(2) 0.77207(17) 0.0453(6) Uani d D 1 1 . .
    H H9WB 0.0092(15) 0.633(3) 0.726(2) 0.068 Uiso d D 1 1 . .
    H H9WA 0.0805(13) 0.578(3) 0.741(2) 0.068 Uiso d D 1 1 . .
    S S1 0.35705(5) 0.31522(7) 0.47422(7) 0.0519(2) Uani d . 1 1 . .
    S S2 0.45791(5) 0.82371(8) 0.45024(7) 0.0530(3) Uani d . 1 1 . .
loop_
    _atom_site_aniso_label
    _atom_site_aniso_U_11
    _atom_site_aniso_U_22
    _atom_site_aniso_U_33
    _atom_site_aniso_U_12
    _atom_site_aniso_U_13
    _atom_site_aniso_U_23
    Mn1 0.0255(2) 0.0327(3) 0.0285(2) 0.00140(18) -0.00004(17) 0.00147(19)
    C1 0.0278(15) 0.0328(17) 0.0461(19) 0.0018(13) 0.0012(14) -0.0026(14)
    C2 0.0262(15) 0.0340(17) 0.0316(16) -0.0023(12) -0.0011(12) 0.0016(12)
    C3 0.058(2) 0.061(2) 0.0353(18) -0.0301(18) -0.0047(15) 0.0120(16)
    C4 0.0382(16) 0.0374(17) 0.0271(15) -0.0058(13) -0.0035(12) 0.0000(13)
    C5 0.060(2) 0.075(3) 0.0286(17) -0.0327(19) -0.0078(15) 0.0132(17)
    C6 0.0377(16) 0.0349(18) 0.0318(16) -0.0026(13) 0.0002(13) 0.0072(13)
    C7 0.0270(14) 0.0346(17) 0.0378(16) -0.0027(12) 0.0001(12) -0.0048(13)
    C8 0.0278(15) 0.0332(17) 0.0427(17) -0.0001(13) 0.0005(13) -0.0046(14)
    C9 0.0258(15) 0.0373(18) 0.0484(18) 0.0022(13) -0.0039(13) -0.0076(14)
    C10 0.0310(16) 0.0431(19) 0.0388(17) -0.0070(14) 0.0003(13) 0.0057(15)
    C11 0.0383(17) 0.0330(18) 0.0401(17) -0.0016(14) -0.0050(13) 0.0041(14)
    C12 0.0321(15) 0.0382(18) 0.0307(15) -0.0030(13) -0.0013(12) 0.0089(13)
    C13 0.0309(15) 0.0367(18) 0.0371(17) -0.0036(13) 0.0019(13) 0.0064(14)
    C14 0.0291(14) 0.0335(16) 0.0203(13) 0.0009(12) -0.0037(11) -0.0013(12)
    C15 0.0331(15) 0.0409(19) 0.0232(15) 0.0017(13) 0.0007(12) -0.0001(13)
    C16 0.0367(17) 0.0302(16) 0.0277(15) 0.0013(13) 0.0023(13) 0.0057(12)
    C17 0.0336(15) 0.0372(18) 0.0245(15) -0.0003(13) -0.0006(12) -0.0033(13)
    N1 0.0423(15) 0.0457(17) 0.0366(14) 0.0102(13) -0.0048(12) -0.0057(12)
    N2 0.0329(14) 0.0525(18) 0.0411(15) -0.0043(12) 0.0002(12) 0.0073(13)
    N3 0.0279(12) 0.0370(15) 0.0285(13) -0.0037(10) -0.0008(10) -0.0009(11)
    N4 0.0281(12) 0.0339(14) 0.0341(13) -0.0001(11) -0.0037(10) -0.0039(11)
    O1 0.0367(11) 0.0362(12) 0.0275(10) 0.0079(9) 0.0001(8) 0.0023(9)
    O2 0.0328(11) 0.0633(16) 0.0522(13) 0.0026(11) 0.0087(10) 0.0228(12)
    O3 0.0421(12) 0.0357(13) 0.0583(14) -0.0128(10) -0.0005(10) 0.0030(11)
    O4 0.0566(14) 0.0599(16) 0.0394(13) -0.0165(12) -0.0121(11) -0.0053(11)
    O5 0.0266(11) 0.0391(14) 0.110(2) 0.0006(11) 0.0038(13) 0.0183(14)
    O6 0.0475(14) 0.0417(13) 0.0371(13) 0.0119(11) 0.0029(10) 0.0027(11)
    O7 0.0348(12) 0.0452(14) 0.0307(12) -0.0068(10) -0.0047(9) 0.0059(10)
    O8 0.0427(13) 0.0564(17) 0.0543(14) -0.0137(11) -0.0044(11) 0.0116(13)
    O9 0.0388(13) 0.0530(15) 0.0442(13) 0.0006(11) 0.0019(10) 0.0046(11)
    S1 0.0514(5) 0.0444(5) 0.0606(6) 0.0178(4) 0.0094(4) 0.0025(4)
    S2 0.0334(4) 0.0735(7) 0.0513(5) -0.0135(4) -0.0067(4) 0.0118(5)
_geom_special_details
;
All e.s.d.'s (except the e.s.d. in the dihedral angle between two l.s. planes)
are estimated using the full covariance matrix. The cell e.s.d.'s are taken
into account individually in the estimation of e.s.d.'s in distances, angles
and torsion angles; correlations between e.s.d.'s in cell parameters are only
used when they are defined by crystal symmetry. An approximate (isotropic)
treatment of cell e.s.d.'s is used for estimating e.s.d.'s involving l.s.
planes.
;
loop_
    _geom_bond_atom_site_label_1
    _geom_bond_atom_site_label_2
    _geom_bond_site_symmetry_2
    _geom_bond_distance
    _geom_bond_publ_flag
    Mn1 O5 . 2.118(2) n
    Mn1 O7 . 2.171(2) n
    Mn1 O1 . 2.1914(18) n
    Mn1 N2 . 2.214(2) n
    Mn1 O6 . 2.224(2) n
    Mn1 N1 . 2.241(3) n
    C1 O4 . 1.246(3) ?
    C1 O3 . 1.249(3) ?
    C1 C2 . 1.521(4) ?
    C2 C4 . 1.373(4) ?
    C2 C3 . 1.375(4) ?
    C3 C5 . 1.364(4) ?
    C3 H3A . 0.9300 ?
    C4 C6 . 1.372(4) ?
    C4 H4A . 0.9300 ?
    C5 N3 . 1.342(4) ?
    C5 H5A . 0.9300 ?
    C6 N3 . 1.334(3) ?
    C6 H6A . 0.9300 ?
    C7 N3 . 1.482(3) ?
    C7 C8 . 1.516(3) ?
    C7 H7B . 0.9700 ?
    C7 H7A . 0.9700 ?
    C8 C9 . 1.516(4) ?
    C8 H8B . 0.9700 ?
    C8 H8A . 0.9700 ?
    C9 N4 . 1.477(3) ?
    C9 H9B . 0.9700 ?
    C9 H9A . 0.9700 ?
    C10 N4 . 1.345(3) ?
    C10 C12 . 1.367(4) ?
    C10 H10A . 0.9300 ?
    C11 N4 . 1.346(3) ?
    C11 C13 . 1.365(4) ?
    C11 H11A . 0.9300 ?
    C12 C14 . 1.379(3) ?
    C12 H12A . 0.9300 ?
    C13 C14 . 1.385(4) ?
    C13 H13A . 0.9300 ?
    C14 C15 . 1.526(4) ?
    C15 O2 . 1.222(3) ?
    C15 O1 . 1.278(3) ?
    C16 N2 . 1.159(3) ?
    C16 S2 . 1.628(3) ?
    C17 N1 . 1.154(3) ?
    C17 S1 . 1.632(3) ?
    O5 H5WB . 0.81(4) ?
    O5 H5WA . 0.89(4) ?
    O6 H6WB . 0.82(3) ?
    O6 H6WA . 0.78(3) ?
    O7 H7WB . 0.82(3) ?
    O7 H7WA . 0.88(3) ?
    O8 H8WB . 0.867(17) ?
    O8 H8WA . 0.844(17) ?
    O9 H9WB . 0.834(16) ?
    O9 H9WA . 0.854(16) ?
    S1 S2 3_666 3.6247(12) ?
loop_
    _geom_angle_atom_site_label_1
    _geom_angle_atom_site_label_2
    _geom_angle_atom_site_label_3
    _geom_angle_site_symmetry_1
    _geom_angle_site_symmetry_3
    _geom_angle
    _geom_angle_publ_flag
    O5 Mn1 O7 . . 91.13(9) n
    O5 Mn1 O1 . . 92.68(9) n
    O7 Mn1 O1 . . 176.17(8) n
    O5 Mn1 N2 . . 177.44(9) n
    O7 Mn1 N2 . . 86.61(8) n
    O1 Mn1 N2 . . 89.57(8) n
    O5 Mn1 O6 . . 85.24(9) n
    O7 Mn1 O6 . . 86.25(8) n
    O1 Mn1 O6 . . 93.60(7) n
    N2 Mn1 O6 . . 93.40(9) n
    O5 Mn1 N1 . . 88.05(9) n
    O7 Mn1 N1 . . 93.10(8) n
    O1 Mn1 N1 . . 87.49(8) n
    N2 Mn1 N1 . . 93.28(9) n
    O6 Mn1 N1 . . 173.24(9) n
    O4 C1 O3 . . 127.5(3) ?
    O4 C1 C2 . . 117.2(3) ?
    O3 C1 C2 . . 115.3(3) ?
    C4 C2 C3 . . 118.4(3) ?
    C4 C2 C1 . . 121.3(3) ?
    C3 C2 C1 . . 120.3(3) ?
    C5 C3 C2 . . 119.9(3) ?
    C5 C3 H3A . . 120.0 ?
    C2 C3 H3A . . 120.0 ?
    C6 C4 C2 . . 120.0(3) ?
    C6 C4 H4A . . 120.0 ?
    C2 C4 H4A . . 120.0 ?
    N3 C5 C3 . . 120.9(3) ?
    N3 C5 H5A . . 119.6 ?
    C3 C5 H5A . . 119.6 ?
    N3 C6 C4 . . 120.6(3) ?
    N3 C6 H6A . . 119.7 ?
    C4 C6 H6A . . 119.7 ?
    N3 C7 C8 . . 111.8(2) ?
    N3 C7 H7B . . 109.3 ?
    C8 C7 H7B . . 109.3 ?
    N3 C7 H7A . . 109.3 ?
    C8 C7 H7A . . 109.3 ?
    H7B C7 H7A . . 107.9 ?
    C7 C8 C9 . . 108.1(2) ?
    C7 C8 H8B . . 110.1 ?
    C9 C8 H8B . . 110.1 ?
    C7 C8 H8A . . 110.1 ?
    C9 C8 H8A . . 110.1 ?
    H8B C8 H8A . . 108.4 ?
    N4 C9 C8 . . 112.0(2) ?
    N4 C9 H9B . . 109.2 ?
    C8 C9 H9B . . 109.2 ?
    N4 C9 H9A . . 109.2 ?
    C8 C9 H9A . . 109.2 ?
    H9B C9 H9A . . 107.9 ?
    N4 C10 C12 . . 121.1(3) ?
    N4 C10 H10A . . 119.5 ?
    C12 C10 H10A . . 119.5 ?
    N4 C11 C13 . . 120.9(3) ?
    N4 C11 H11A . . 119.6 ?
    C13 C11 H11A . . 119.6 ?
    C10 C12 C14 . . 120.0(3) ?
    C10 C12 H12A . . 120.0 ?
    C14 C12 H12A . . 120.0 ?
    C11 C13 C14 . . 120.2(3) ?
    C11 C13 H13A . . 119.9 ?
    C14 C13 H13A . . 119.9 ?
    C12 C14 C13 . . 118.0(3) ?
    C12 C14 C15 . . 120.9(2) ?
    C13 C14 C15 . . 121.1(2) ?
    O2 C15 O1 . . 126.8(3) ?
    O2 C15 C14 . . 117.5(3) ?
    O1 C15 C14 . . 115.6(2) ?
    N2 C16 S2 . . 178.2(3) ?
    N1 C17 S1 . . 178.4(3) ?
    C17 N1 Mn1 . . 168.1(2) ?
    C16 N2 Mn1 . . 155.2(2) ?
    C6 N3 C5 . . 120.2(2) ?
    C6 N3 C7 . . 120.4(2) ?
    C5 N3 C7 . . 119.4(2) ?
    C10 N4 C11 . . 119.8(2) ?
    C10 N4 C9 . . 119.4(2) ?
    C11 N4 C9 . . 120.8(2) ?
    C15 O1 Mn1 . . 120.58(17) ?
    Mn1 O5 H5WB . . 125(3) ?
    Mn1 O5 H5WA . . 123(2) ?
    H5WB O5 H5WA . . 110(3) ?
    Mn1 O6 H6WB . . 128(2) ?
    Mn1 O6 H6WA . . 113(3) ?
    H6WB O6 H6WA . . 109(4) ?
    Mn1 O7 H7WB . . 126(2) ?
    Mn1 O7 H7WA . . 119(2) ?
    H7WB O7 H7WA . . 107(3) ?
    H8WB O8 H8WA . . 106(2) ?
    H9WB O9 H9WA . . 110(2) ?
    C17 S1 S2 . 3_666 154.96(11) ?
loop_
    _geom_hbond_atom_site_label_D
    _geom_hbond_atom_site_label_H
    _geom_hbond_atom_site_label_A
    _geom_hbond_site_symmetry_A
    _geom_hbond_distance_DH
    _geom_hbond_distance_HA
    _geom_hbond_distance_DA
    _geom_hbond_angle_DHA
    O5 H5WA O3 2_646 0.89(4) 1.84(4) 2.707(3) 164(4)
    O5 H5WB O3 4_475 0.81(4) 1.88(4) 2.682(3) 174(4)
    O6 H6WA O9 4_575 0.78(3) 2.09(3) 2.862(3) 168(4)
    O6 H6WB O8 4_576 0.82(3) 2.02(3) 2.837(3) 179(4)
    O7 H7WA O1 4_575 0.88(3) 1.91(3) 2.780(3) 169(3)
    O7 H7WB O8 . 0.82(3) 1.90(3) 2.710(3) 169(3)
    O8 H8WA O9 3_566 0.844(17) 1.925(18) 2.767(3) 175(3)
    O8 H8WB O4 1_454 0.867(17) 1.912(18) 2.755(3) 164(3)
    O9 H9WA O2 . 0.854(16) 2.047(18) 2.830(3) 152(3)
    O9 H9WB O4 4_475 0.834(16) 2.031(17) 2.862(3) 174(3)
_iucr_refine_instructions_details
;
TITL 2 in P2(1)/c
CELL 0.71073  17.0557  11.7514  11.8962  90.000  92.984  90.000
ZERR    4.00   0.0023   0.0016   0.0016   0.000   0.002   0.000
LATT  1
SYMM -X, 0.5+Y, 0.5-Z
SFAC C H N O S MN
UNIT  68 96 16 36 8 4
TEMP 0
L.S. 10
acta
htab
bond $h
BOND
FMAP 2
EQIV $1 1-x, 1-y, 2-z
bind S1 S2_$1
EQIV $2  x-1, -y+3/2, z-1/2
EQIV $3 -x+1, y-1/2, -z+5/2
EQIV $4  x,-y+3/2, z+1/2
EQIV $5  x,-y+3/2, z-1/2
EQIV $6  x-1, y, z-1
EQIV $7  -x, -y+1, -z+2
HTAB O5 O3_$2
HTAB O5 O3_$3
HTAB O6 O8_$4
HTAB O6 o9_$5
HTAB O7 O1_$5
HTAB O8 O4_$6
HTAB O8 O9_$7
HTAB O9 O4_$2
HTAB O7 O8
HTAB O9 O2
htab
PLAN 20
Dfix 0.85 o9 h9wa o9 h9wb o8 h8wa o8 h8wb
Dfix 1.38 h9wa h9wb  h8wa h8wb
ACTA
HTAB
SIZE 0.05 0.08 0.10
WGHT    0.036600
FVAR       0.44124
MN1   6    0.193503    0.668346    0.964402    11.00000    0.02554    0.03272 =
         0.02855    0.00147   -0.00004    0.00140
C1    1    0.914460    0.784672    1.524809    11.00000    0.02778    0.03284 =
         0.04613   -0.00261    0.00122    0.00176
C2    1    0.856030    0.699749    1.472451    11.00000    0.02622    0.03400 =
         0.03165    0.00158   -0.00115   -0.00231
C3    1    0.833796    0.706096    1.359812    11.00000    0.05779    0.06066 =
         0.03528    0.01197   -0.00467   -0.03011
AFIX  43
H3A   2    0.853736    0.763381    1.315537    11.00000   -1.20000
AFIX   0
C4    1    0.824703    0.614737    1.535334    11.00000    0.03818    0.03743 =
         0.02707    0.00001   -0.00348   -0.00581
AFIX  43
H4A   2    0.838106    0.609442    1.611938    11.00000   -1.20000
AFIX   0
C5    1    0.782485    0.628296    1.313138    11.00000    0.05958    0.07472 =
         0.02864    0.01322   -0.00784   -0.03272
AFIX  43
H5A   2    0.767959    0.632654    1.236817    11.00000   -1.20000
AFIX   0
C6    1    0.773631    0.537588    1.485202    11.00000    0.03766    0.03486 =
         0.03179    0.00716    0.00020   -0.00263
AFIX  43
H6A   2    0.753432    0.479204    1.527842    11.00000   -1.20000
AFIX   0
C7    1    0.696665    0.462822    1.322439    11.00000    0.02701    0.03459 =
         0.03777   -0.00479    0.00007   -0.00274
AFIX  23
H7B   2    0.696180    0.394271    1.367818    11.00000   -1.20000
H7A   2    0.714054    0.442283    1.248789    11.00000   -1.20000
AFIX   0
C8    1    0.614198    0.510977    1.309924    11.00000    0.02775    0.03324 =
         0.04265   -0.00465    0.00048   -0.00013
AFIX  23
H8B   2    0.591817    0.516500    1.383033    11.00000   -1.20000
H8A   2    0.615327    0.586514    1.277173    11.00000   -1.20000
AFIX   0
C9    1    0.565058    0.431968    1.234089    11.00000    0.02580    0.03727 =
         0.04838   -0.00761   -0.00395    0.00224
AFIX  23
H9B   2    0.586321    0.430627    1.160046    11.00000   -1.20000
H9A   2    0.568139    0.355394    1.264443    11.00000   -1.20000
AFIX   0
C10   1    0.461966    0.560241    1.161773    11.00000    0.03096    0.04306 =
         0.03877    0.00566    0.00028   -0.00697
AFIX  43
H10A  2    0.500284    0.598660    1.123873    11.00000   -1.20000
AFIX   0
C11   1    0.426450    0.409877    1.275937    11.00000    0.03827    0.03301 =
         0.04014    0.00409   -0.00496   -0.00163
AFIX  43
H11A  2    0.440465    0.345870    1.318349    11.00000   -1.20000
AFIX   0
C12   1    0.386222    0.598689    1.153942    11.00000    0.03212    0.03820 =
         0.03072    0.00888   -0.00134   -0.00305
AFIX  43
H12A  2    0.373636    0.663936    1.112596    11.00000   -1.20000
AFIX   0
C13   1    0.349831    0.443875    1.267799    11.00000    0.03094    0.03669 =
         0.03707    0.00644    0.00186   -0.00363
AFIX  43
H13A  2    0.311891    0.401898    1.302933    11.00000   -1.20000
AFIX   0
C14   1    0.328456    0.540749    1.207338    11.00000    0.02908    0.03346 =
         0.02029   -0.00132   -0.00373    0.00091
C15   1    0.243371    0.581440    1.198675    11.00000    0.03311    0.04089 =
         0.02322   -0.00007    0.00075    0.00175
C16   1    0.365195    0.791226    0.933929    11.00000    0.03669    0.03023 =
         0.02767    0.00569    0.00227    0.00128
C17   1    0.296640    0.422859    0.963790    11.00000    0.03364    0.03722 =
         0.02454   -0.00332   -0.00057   -0.00027
N1    3    0.255352    0.500575    0.955560    11.00000    0.04228    0.04570 =
         0.03659   -0.00567   -0.00478    0.01018
N2    3    0.299392    0.766484    0.924940    11.00000    0.03293    0.05245 =
         0.04114    0.00732    0.00023   -0.00435
N3    3    0.752666    0.545526    1.375859    11.00000    0.02793    0.03697 =
         0.02851   -0.00094   -0.00075   -0.00367
N4    3    0.481970    0.467720    1.223423    11.00000    0.02812    0.03390 =
         0.03411   -0.00392   -0.00366   -0.00014
O1    4    0.230848    0.673513    1.143395    11.00000    0.03672    0.03620 =
         0.02748    0.00231    0.00006    0.00789
O2    4    0.194885    0.524736    1.246024    11.00000    0.03276    0.06332 =
         0.05221    0.02275    0.00865    0.00257
O3    4    0.939881    0.856578    1.458462    11.00000    0.04213    0.03568 =
         0.05834    0.00301   -0.00051   -0.01284
O4    4    0.931953    0.774703    1.627362    11.00000    0.05655    0.05988 =
         0.03940   -0.00535   -0.01211   -0.01645
O5    4    0.089544    0.577639    0.995712    11.00000    0.02661    0.03906 =
         0.10983    0.01832    0.00379    0.00056
H5WB  2    0.045576    0.599699    0.980136    11.00000   -1.50000
H5WA  2    0.089144    0.502657    1.008029    11.00000   -1.50000
O6    4    0.119130    0.823090    0.974464    11.00000    0.04755    0.04173 =
         0.03707    0.00275    0.00290    0.01186
H6WB  2    0.094796    0.845577    1.027375    11.00000   -1.50000
H6WA  2    0.094563    0.835308    0.918178    11.00000   -1.50000
O7    4    0.163048    0.670691    0.784947    11.00000    0.03484    0.04522 =
         0.03075    0.00592   -0.00473   -0.00682
H7WB  2    0.121209    0.650512    0.754638    11.00000   -1.50000
H7WA  2    0.180569    0.726694    0.743864    11.00000   -1.50000
O8    4    0.036032    0.596868    0.659243    11.00000    0.04271    0.05643 =
         0.05431    0.01159   -0.00436   -0.01369
H8WB  2   -0.000460    0.648105    0.661153    11.00000   -1.50000
H8WA  2    0.015721    0.535700    0.680791    11.00000   -1.50000
O9    4    0.038810    0.598090    1.272068    11.00000    0.03877    0.05304 =
         0.04421    0.00461    0.00192    0.00058
H9WB  2    0.009189    0.632850    1.225816    11.00000   -1.50000
H9WA  2    0.080476    0.577838    1.240662    11.00000   -1.50000
S1    5    0.357049    0.315219    0.974224    11.00000    0.05144    0.04435 =
         0.06061    0.00253    0.00945    0.01777
S2    5    0.457907    0.823710    0.950241    11.00000    0.03338    0.07347 =
         0.05134    0.01180   -0.00670   -0.01351
HKLF 4
;
data_New_Global_Publ_Block
_journal_date_recd_electronic     2014-01-08
_journal_date_accepted     2014-01-11
_journal_name_full     'Acta Crystallographica, Section E'
_journal_year     2014
_journal_volume     70
_journal_issue      2
_journal_page_first     m42
_journal_page_last     m42
_journal_paper_category     QM
_journal_paper_doi     10.1107/S1600536814000701
_journal_coeditor_code     BT6955
_publ_contact_author_name     'Yan-Qin Wang'
_publ_contact_author_address
;
College of Chemistry and Chemical Engineering,
Department of Chemistry,
Inner Mongolia University,
Huhhot 010021, People's Republic of China
;
_publ_contact_author_email     'yqwang_chem@imu.edu.cn'
_publ_contact_author_fax     '+86-471-4992147'
_publ_contact_author_phone     '+86-471-4995414'
_publ_section_title
;\
<i>cis</i>-Triaqua[1,1'-(propane-1,3-diyl)bis(pyridin-1-ium-4-carboxylato)-\
\k<i>O</i>]bis(thiocyanato-\k<i>N</i>)manganese(II) dihydrate
;
loop_
    _publ_author_name
    _publ_author_footnote
    _publ_author_address
    'Tan, Qing-Hua' ?
;
College of Chemistry and Chemical Engineering,
Department of Chemistry,
Inner Mongolia University,
Huhhot 010021, People's Republic of China
;
    'Wang, Yan-Qin' ?
;
College of Chemistry and Chemical Engineering,
Department of Chemistry,
Inner Mongolia University,
Huhhot 010021, People's Republic of China
;
