# Supplementary material for: cis-Tri­aqua­[1,1′-(propane-1,3-di­yl)bis­(pyridin-1-ium-4-carboxyl­ato)-κO]bis­(thio­cyanato-κN)manganese(II) dihydrate
Source: Acta Crystallogr Sect E Struct Rep Online. 2014 Jan 18;70(Pt 2):m42. doi: 10.1107/S1600536814000701 (PMC3998253; doi:10.1107/S1600536814000701)
Supplement: Supplementary file 2 [file e-70-00m42-Isup2.hkl]

# 
# h,k,l, Fc-squared, Fo-squared, sigma(Fo-squared) and status flag 
# 
data_I
_shelx_title ' 2 in P2(1)/c' 
_shelx_refln_list_code          4 
_shelx_F_calc_maximum      227.88 
_exptl_crystal_F_000      1132.00 
_reflns_d_resolution_high  0.7706 
 
loop_ 
 _symmetry_equiv_pos_as_xyz 
 'x, y, z' 
 '-x, y+1/2, -z+1/2' 
 '-x, -y, -z' 
 'x, -y-1/2, z-1/2' 
 
_cell_length_a    17.0557 
_cell_length_b    11.7514 
_cell_length_c    11.8962 
_cell_angle_alpha  90.000 
_cell_angle_beta   92.984 
_cell_angle_gamma  90.000 
 
_shelx_F_squared_multiplier     1.000 
 
loop_ 
 _refln_index_h 
 _refln_index_k 
 _refln_index_l 
 _refln_F_squared_calc 
 _refln_F_squared_meas 
 _refln_F_squared_sigma 
 _refln_observed_status 
   2   0   0    12739.53    12112.61    257.56 o 
   3   0   0     7262.05     7051.31    111.43 o 
   4   0   0       22.59       48.87     19.36 o 
   5   0   0     6192.60     6175.99    112.41 o 
   6   0   0       94.97       81.57     15.16 o 
   7   0   0    14406.63    13662.78    222.61 o 
   8   0   0     8358.78     8454.45    160.13 o 
   9   0   0        1.82        0.14     10.14 o 
  10   0   0      762.21      831.97     45.65 o 
  11   0   0     3983.60     3725.53    116.64 o 
  12   0   0     1987.06     1786.83     73.07 o 
  13   0   0        3.98       -7.71     12.64 o 
  14   0   0      578.44      535.86     50.08 o 
  15   0   0       29.63       35.34     47.25 o 
  16   0   0      414.72      362.23     46.25 o 
  17   0   0      105.75       70.60     26.25 o 
  18   0   0     1930.34     1688.07    131.33 o 
  19   0   0      378.60      500.11     91.12 o 
  20   0   0      668.39      786.92    116.08 o 
  21   0   0      209.41      213.82     70.47 o 
  22   0   0        2.64       -4.21     47.10 o 
   1   1   0     7956.28     7485.51    108.72 o 
   2   1   0      325.70      294.76      9.60 o 
   3   1   0     1287.86     1434.39     25.81 o 
   4   1   0    14393.74    14666.61    153.30 o 
   5   1   0     3352.97     3510.80     61.52 o 
   6   1   0      529.48      521.14     20.40 o 
   7   1   0     4660.37     4479.96     83.15 o 
   8   1   0      177.78      189.78     30.85 o 
   9   1   0      711.92      693.07     28.18 o 
  10   1   0      141.82      144.17     17.13 o 
  11   1   0     8250.14     8067.67    121.42 o 
  12   1   0     1284.65     1377.33     45.39 o 
  13   1   0      113.76       88.92     17.28 o 
  14   1   0       14.81       28.67     13.33 o 
  15   1   0     3000.38     2953.96     75.40 o 
  16   1   0      561.49      563.43     76.24 o 
  17   1   0        2.39       13.16     14.96 o 
  18   1   0       48.88       32.73     20.59 o 
  19   1   0      588.67      668.63     79.30 o 
  20   1   0      111.94       93.82     35.90 o 
  21   1   0        6.63      -12.26     28.17 o 
  22   1   0      335.06      364.63     61.70 o 
   0   2   0       11.23        3.70      6.06 o 
   1   2   0     8616.95     7957.10    121.48 o 
   2   2   0      158.22      170.46     13.36 o 
   3   2   0     4484.38     4222.86     56.50 o 
   4   2   0    12747.32    12495.49    155.55 o 
   5   2   0       17.50        8.01      5.90 o 
   6   2   0     3732.02     3703.67     69.96 o 
   7   2   0      411.08      372.69     21.00 o 
   8   2   0     1476.34     1503.58     39.85 o 
   9   2   0       22.18       42.58     11.07 o 
  10   2   0      212.78      243.44     21.66 o 
  11   2   0     2175.26     2267.17     57.32 o 
  12   2   0      810.09      809.74     38.27 o 
  13   2   0        8.97       14.05     11.90 o 
  14   2   0      690.33      675.46     44.47 o 
  15   2   0      127.10       77.11     18.41 o 
  16   2   0        2.60       17.34     14.32 o 
  17   2   0      245.87      214.68     33.37 o 
  18   2   0       92.69       68.10     27.49 o 
  19   2   0        3.20      -12.15     18.75 o 
  20   2   0       49.13       51.59     46.23 o 
  21   2   0      106.97       94.08     40.18 o 
   1   3   0       79.57       76.10     12.33 o 
   2   3   0     4878.24     4926.79     74.92 o 
   3   3   0    13606.08    13800.35    149.92 o 
   4   3   0     4383.62     4294.32     63.56 o 
   5   3   0     1424.48     1464.73     34.76 o 
   6   3   0     1204.22     1187.72     32.59 o 
   7   3   0      329.30      349.40     21.54 o 
   8   3   0       51.50       63.14     11.69 o 
   9   3   0        7.88        8.97     10.33 o 
  10   3   0       11.33        4.85      9.63 o 
  11   3   0      195.00      207.13     22.20 o 
  12   3   0      169.79      214.62     23.36 o 
  13   3   0      142.67      128.22     19.51 o 
  14   3   0       43.89       47.47     15.62 o 
  15   3   0       18.07        8.63     13.41 o 
  16   3   0      527.12      544.22     48.64 o 
  17   3   0       68.27       40.55     21.52 o 
  18   3   0      168.44      154.10     35.88 o 
  19   3   0       88.09       55.50     24.93 o 
  20   3   0      232.65      161.03     35.82 o 
  21   3   0       51.78       37.23     33.10 o 
   0   4   0     2788.31     2690.36     92.81 o 
   1   4   0     3638.72     3589.51     78.79 o 
   2   4   0     2294.59     2512.99     64.19 o 
   3   4   0     1271.86     1372.68     38.10 o 
   4   4   0        2.64       -3.08      5.05 o 
   5   4   0     5402.26     5476.11     81.76 o 
   6   4   0       25.64        9.08     13.75 o 
   7   4   0        5.16        5.11      7.51 o 
   8   4   0     1681.66     1658.32     57.18 o 
   9   4   0       15.23       14.83     10.12 o 
  10   4   0       34.77       45.54     12.56 o 
  11   4   0       40.14       25.81     14.34 o 
  12   4   0      667.02      734.63     39.83 o 
  13   4   0      528.87      587.80     38.05 o 
  14   4   0       74.81       75.72     20.34 o 
  15   4   0       37.41       35.39     18.66 o 
  16   4   0        6.40       15.11     18.26 o 
  17   4   0        5.25       18.10     27.11 o 
  18   4   0       19.44       20.17     25.42 o 
  19   4   0       29.11       25.67     23.23 o 
  20   4   0        0.36      -12.46     21.49 o 
  21   4   0        4.94       -4.90     29.36 o 
   1   5   0     2735.00     2647.63     71.02 o 
   2   5   0     4073.71     3996.43     92.75 o 
   3   5   0      694.37      667.17     34.18 o 
   4   5   0     9845.94     9857.93    174.54 o 
   5   5   0       33.76       36.91      9.53 o 
   6   5   0      283.26      350.30     23.34 o 
   7   5   0      133.59      111.88     14.53 o 
   8   5   0      531.67      554.23     27.98 o 
   9   5   0        3.46       -3.12      8.81 o 
  10   5   0      128.23      147.36     19.50 o 
  11   5   0      304.06      299.57     27.07 o 
  12   5   0      231.67      261.67     26.98 o 
  13   5   0      141.93      134.19     21.50 o 
  14   5   0      390.11      427.19     42.55 o 
  15   5   0      135.03      179.52     30.48 o 
  16   5   0      158.80      169.62     30.54 o 
  17   5   0       30.22       32.23     22.18 o 
  18   5   0      213.16      261.50     40.69 o 
  19   5   0       62.28       44.60     27.18 o 
  20   5   0      127.71      129.48     49.71 o 
   0   6   0     7248.89     6095.99    181.15 o 
   1   6   0       51.98       86.25     18.13 o 
   2   6   0     5660.03     5664.10    221.50 o 
   3   6   0    10670.38    10640.45    194.64 o 
   4   6   0       86.49       66.85     13.76 o 
   5   6   0     5056.40     4827.57     94.48 o 
   6   6   0     2681.78     2721.91     60.54 o 
   7   6   0     2284.07     2411.52     58.07 o 
   8   6   0        4.44       -0.33      8.02 o 
   9   6   0      245.59      233.73     36.86 o 
  10   6   0       11.76       26.76     12.14 o 
  11   6   0     1856.30     1967.98    100.09 o 
  12   6   0      872.64      915.02     46.68 o 
  13   6   0      268.38      267.98     34.34 o 
  14   6   0       77.37       85.15     24.61 o 
  15   6   0     1396.80     1470.77     71.59 o 
  16   6   0      433.54      366.51     43.46 o 
  17   6   0       29.45       22.17     20.81 o 
  18   6   0       96.35       79.11     27.97 o 
  19   6   0        1.02       26.36     32.80 o 
  20   6   0      126.62       46.97     38.68 o 
   1   7   0     3000.47     2986.38     88.06 o 
   2   7   0     4269.66     4005.22    105.95 o 
   3   7   0      788.92      756.10     35.65 o 
   4   7   0     9521.68     9088.48    148.83 o 
   5   7   0        3.96       15.44     11.04 o 
   6   7   0      552.16      635.32     38.33 o 
   7   7   0     3530.98     3500.95     85.69 o 
   8   7   0      544.83      587.51     35.71 o 
   9   7   0     5874.36     5940.76    107.96 o 
  10   7   0       87.90      132.12     19.87 o 
  11   7   0      448.82      562.28     39.75 o 
  12   7   0      461.31      498.77     38.39 o 
  13   7   0        4.73        5.13     14.05 o 
  14   7   0      355.49      365.21     43.20 o 
  15   7   0      906.35      932.73     66.07 o 
  16   7   0      727.45      819.31     77.92 o 
  17   7   0       37.58       21.64     22.30 o 
  18   7   0      182.74      135.34     36.44 o 
  19   7   0       22.58       44.97     27.90 o 
   0   8   0     9835.14    10224.54    287.73 o 
   1   8   0      816.59      848.05     49.17 o 
   2   8   0      348.70      411.05     41.17 o 
   3   8   0      832.91      857.50     40.49 o 
   4   8   0      540.56      500.46     36.61 o 
   5   8   0        6.52        9.20     11.87 o 
   6   8   0      523.27      512.95     37.68 o 
   7   8   0      343.26      364.62     37.42 o 
   8   8   0        4.77       -5.16     12.24 o 
   9   8   0     1464.03     1498.46     70.88 o 
  10   8   0      492.29      580.95     38.83 o 
  11   8   0     1042.76     1206.71     57.01 o 
  12   8   0      100.60      135.78     26.81 o 
  13   8   0       35.89       32.20     19.04 o 
  14   8   0       38.05       48.16     21.52 o 
  15   8   0        2.63       26.71     20.33 o 
  16   8   0       48.35       59.95     26.41 o 
  17   8   0       95.88      133.60     34.25 o 
  18   8   0      411.76      684.26     98.87 o 
   1   9   0        8.66       -1.29     15.26 o 
   2   9   0      840.98      913.30     57.59 o 
   3   9   0      339.81      302.66     30.91 o 
   4   9   0      182.82      158.80     23.64 o 
   5   9   0     3429.37     3561.26     91.66 o 
   6   9   0      313.51      330.09     41.39 o 
   7   9   0      192.36      179.67     76.43 o 
   8   9   0      220.07      207.38     47.33 o 
   9   9   0      343.69      371.67     38.51 o 
  10   9   0       37.43       33.96     25.58 o 
  11   9   0       93.56       89.76     28.84 o 
  12   9   0      288.35      341.64     49.09 o 
  13   9   0      121.26      151.10     30.68 o 
  14   9   0        4.58       -9.26     17.82 o 
  15   9   0      260.27      279.26     65.22 o 
  16   9   0        0.71        7.61     23.50 o 
  17   9   0       62.39       25.08     43.61 o 
   0  10   0       38.92       -3.60     21.62 o 
   1  10   0        1.65      -14.14     14.14 o 
   2  10   0      274.99      306.64     60.15 o 
   3  10   0      313.76      330.64     34.69 o 
   4  10   0      673.89      686.09     65.71 o 
   5  10   0       13.29      -13.40     13.40 o 
   6  10   0        5.66       14.43     14.84 o 
   7  10   0       35.88       35.03     17.14 o 
   8  10   0      678.29      762.56     89.87 o 
   9  10   0      172.48      174.36     29.34 o 
  10  10   0      174.10      168.29     36.45 o 
  11  10   0       15.93      -16.23     16.62 o 
  12  10   0        6.03      -20.44     28.61 o 
  13  10   0        0.86      -19.57     31.61 o 
  14  10   0        0.08        6.43     27.42 o 
  15  10   0       92.22       86.29     54.55 o 
  16  10   0      149.18      133.39     65.23 o 
   1  11   0     1364.22     1503.13     78.48 o 
   2  11   0      937.69      913.79     69.81 o 
   3  11   0        0.35       16.94     16.03 o 
   4  11   0     1978.67     1981.59     73.87 o 
   5  11   0        0.15        0.07     16.08 o 
   6  11   0        0.95       12.78     17.08 o 
   7  11   0      212.20      209.03     31.08 o 
   8  11   0      303.62      463.62     79.18 o 
   9  11   0      254.99      259.78     47.05 o 
  10  11   0       63.59       30.23     24.77 o 
  11  11   0        9.97       50.33     28.48 o 
  12  11   0       71.17       83.76     47.82 o 
  13  11   0       53.88       30.00     29.06 o 
  14  11   0        3.67       48.64     49.31 o 
  15  11   0        0.26      -13.10     39.65 o 
   0  12   0      842.06      973.11    107.71 o 
   1  12   0       20.24        4.92     22.75 o 
   2  12   0       62.93       70.27     21.86 o 
   3  12   0      377.61      427.94     44.38 o 
   4  12   0       10.53        3.85     16.64 o 
   5  12   0      729.98      753.82     57.07 o 
   6  12   0       53.88       36.82     20.55 o 
   7  12   0        1.72        1.93     16.82 o 
   8  12   0      200.08      270.37     48.55 o 
   9  12   0        4.58        9.03     26.86 o 
  10  12   0      138.57      184.84     43.00 o 
  11  12   0      195.30      159.42     43.18 o 
  12  12   0      285.17      337.35     81.87 o 
  13  12   0      176.96      174.37     63.02 o 
   1  13   0      902.19      950.93     81.44 o 
   2  13   0     1311.41     1397.71     74.00 o 
   3  13   0      113.62       35.03     36.91 o 
   4  13   0      136.57      196.00     34.08 o 
   5  13   0       41.79       25.48     21.70 o 
   6  13   0      176.64      184.28     49.65 o 
   7  13   0      254.25      309.14     53.50 o 
   8  13   0       17.76       13.74     35.21 o 
   9  13   0      194.71      191.70     46.59 o 
  10  13   0        1.92       79.66     50.08 o 
  11  13   0       23.05       44.22     44.22 o 
   0  14   0      430.94      513.67     93.07 o 
   1  14   0       23.42       31.41     25.23 o 
   2  14   0      181.06      179.47     40.90 o 
   3  14   0      109.06      134.58     33.23 o 
   4  14   0       18.12      -14.51     19.90 o 
   5  14   0      188.09      204.09     38.18 o 
   6  14   0      384.33      468.88     65.42 o 
   7  14   0       62.82       77.53     38.03 o 
   8  14   0        0.79       37.70     42.32 o 
   1  15   0        3.87       24.75     26.58 o 
   2  15   0       29.63       60.13     30.46 o 
   3  15   0       22.71       50.65     30.26 o 
 -22   1   1       21.33        4.72     30.44 o 
 -21   1   1       32.99       17.31     29.75 o 
 -20   1   1       40.06       14.43     28.45 o 
 -19   1   1        3.13        7.05     21.98 o 
 -18   1   1      203.88      117.71     35.31 o 
 -17   1   1       87.35       80.48     22.76 o 
 -16   1   1      153.38      115.43     24.44 o 
 -15   1   1      323.21      329.84     30.14 o 
 -14   1   1      165.90      146.15     20.91 o 
 -13   1   1      130.67      110.92     17.72 o 
 -12   1   1      135.87      149.97     19.11 o 
 -11   1   1     1567.01     1524.34     45.43 o 
 -10   1   1      895.12      933.92     33.68 o 
  -9   1   1        0.01        8.35      6.30 o 
  -8   1   1     7356.47     7590.90     87.71 o 
  -7   1   1      479.22      453.80     16.09 o 
  -6   1   1       40.86       34.54      5.74 o 
  -5   1   1       52.92       74.99      6.60 o 
  -4   1   1      648.12      643.69     13.84 o 
  -3   1   1     2830.70     2745.96     39.99 o 
  -2   1   1     1935.53     1947.90     42.36 o 
  -1   1   1      423.16      511.90     16.40 o 
   0   1   1     2907.91     2942.94     62.52 o 
   1   1   1       82.44       71.53      6.78 o 
   2   1   1       16.33        5.77      3.05 o 
   3   1   1      169.34      143.58      9.47 o 
   4   1   1        2.90       -4.91      4.91 o 
   5   1   1      576.27      569.05     20.23 o 
   6   1   1      382.25      449.34     20.56 o 
   7   1   1    10245.52    10896.82    133.87 o 
   8   1   1      752.63      829.14     29.51 o 
   9   1   1     1786.70     1935.77     47.95 o 
  10   1   1     1212.33     1289.24     63.15 o 
  11   1   1      949.42      896.61     39.73 o 
  12   1   1      214.04      223.70     23.25 o 
  13   1   1      991.89     1034.39     63.73 o 
  14   1   1     1212.84     1277.18     48.12 o 
  15   1   1      121.36      187.08     23.95 o 
  16   1   1      140.90      131.06     24.58 o 
  17   1   1        7.91       18.09     15.45 o 
  18   1   1      547.11      539.83     42.33 o 
  19   1   1        0.59       17.42     36.66 o 
  20   1   1      119.97      107.74     30.31 o 
  21   1   1      354.42      407.42     62.94 o 
 -21   2   1       28.12        4.90     30.80 o 
 -20   2   1      841.81      874.49    100.26 o 
 -19   2   1       16.06       22.75     27.41 o 
 -18   2   1      280.74      245.41     47.14 o 
 -17   2   1      363.78      446.54     45.28 o 
 -16   2   1      586.97      640.71     57.33 o 
 -15   2   1      192.61      267.31     32.95 o 
 -14   2   1        4.25        7.60     11.87 o 
 -13   2   1       44.84       26.85     21.49 o 
 -12   2   1     1111.98     1123.60     41.19 o 
 -11   2   1      474.00      478.70     29.20 o 
 -10   2   1      107.57      111.74     20.28 o 
  -9   2   1     9017.41     8394.31     97.02 o 
  -8   2   1     2123.00     2357.50     46.49 o 
  -7   2   1     2579.92     2349.21     42.81 o 
  -6   2   1    13020.16    12620.56    144.43 o 
  -5   2   1     1284.99     1426.27     31.35 o 
  -4   2   1    38743.43    38119.97    420.84 o 
  -3   2   1    19988.79    20430.00    267.88 o 
  -2   2   1    23699.54    23389.13    263.47 o 
  -1   2   1     4820.85     4647.92     57.24 o 
   0   2   1     1659.68     1743.46     32.29 o 
   1   2   1     5388.16     4876.69     58.55 o 
   2   2   1     4012.31     4009.48     47.44 o 
   3   2   1    11562.60    11797.88    114.73 o 
   4   2   1    13125.41    12839.98    140.50 o 
   5   2   1      782.65      856.03     25.08 o 
   6   2   1      834.81      759.31     25.21 o 
   7   2   1     2919.99     3150.28     58.38 o 
   8   2   1     3037.37     3234.02     62.14 o 
   9   2   1     3033.80     2900.03     61.07 o 
  10   2   1      262.54      294.71     31.54 o 
  11   2   1        1.54       11.01     10.66 o 
  12   2   1       14.88       21.63     11.81 o 
  13   2   1     4865.98     4550.80    105.22 o 
  14   2   1     1347.18     1393.89     50.74 o 
  15   2   1        2.05        5.47     12.80 o 
  16   2   1      134.49      153.98     25.32 o 
  17   2   1      433.80      485.35     39.95 o 
  18   2   1       76.43       15.24     20.03 o 
  19   2   1       59.61       21.74     22.07 o 
  20   2   1      700.42      768.62     81.92 o 
  21   2   1       16.35       16.05     30.62 o 
 -21   3   1      252.32      291.22     56.15 o 
 -20   3   1      112.35      148.03    102.34 o 
 -19   3   1       43.40       42.68     29.41 o 
 -18   3   1      277.29      224.34     35.52 o 
 -17   3   1        4.55       -5.31     15.89 o 
 -16   3   1      535.73      459.19     45.01 o 
 -15   3   1      186.29      183.96     29.48 o 
 -14   3   1     2727.43     2671.72    114.97 o 
 -13   3   1     2900.19     2913.92     71.32 o 
 -12   3   1      165.30      172.10     21.44 o 
 -11   3   1      237.98      242.17     22.27 o 
 -10   3   1     4260.48     4189.65     78.40 o 
  -9   3   1       27.44       46.90      8.31 o 
  -8   3   1      887.87      864.03     39.88 o 
  -7   3   1    37792.00    37525.89    376.91 o 
  -6   3   1       36.36       21.74      8.32 o 
  -5   3   1    30151.96    29477.81    418.58 o 
  -4   3   1     1508.68     1473.87     44.60 o 
  -3   3   1     1956.42     1956.90     41.30 o 
  -2   3   1    27554.44    25563.79    293.63 o 
  -1   3   1      261.17      283.25     19.76 o 
   0   3   1     3690.91     3548.88     70.86 o 
   1   3   1     5657.73     5774.33     83.64 o 
   2   3   1      531.38      480.02     17.06 o 
   3   3   1      579.91      695.65     32.14 o 
   4   3   1     2270.22     2404.50     40.23 o 
   5   3   1     2173.98     1966.48     44.32 o 
   6   3   1     1027.82      924.33     29.09 o 
   7   3   1     3393.25     3211.60     60.86 o 
   8   3   1     3764.88     3670.70     68.78 o 
   9   3   1     2026.60     1900.23     49.14 o 
  10   3   1      578.81      575.19     35.43 o 
  11   3   1       91.32       56.94     17.30 o 
  12   3   1      538.59      532.91     44.91 o 
  13   3   1      910.11      975.96     65.63 o 
  14   3   1        0.39       -5.05     12.38 o 
  15   3   1      527.96      510.06     38.46 o 
  16   3   1      817.09      901.99     51.98 o 
  17   3   1       74.45       71.60     20.37 o 
  18   3   1      849.19      846.91     62.46 o 
  19   3   1       78.99       70.79     29.36 o 
  20   3   1       75.16       56.28     26.88 o 
  21   3   1      439.51      497.75     55.58 o 
 -21   4   1      508.84      556.65     74.60 o 
 -20   4   1      314.79      261.75     53.94 o 
 -19   4   1        9.52        0.24     21.25 o 
 -18   4   1      185.24      221.93     55.82 o 
 -17   4   1      148.17      180.36     32.73 o 
 -16   4   1      281.16      264.25     48.84 o 
 -15   4   1      141.95       98.99     27.86 o 
 -14   4   1     4229.73     4174.94    109.77 o 
 -13   4   1        5.11        8.03     13.02 o 
 -12   4   1       19.70       26.56     12.69 o 
 -11   4   1     1404.39     1500.22     52.68 o 
 -10   4   1      986.88      992.56     37.09 o 
  -9   4   1     8657.64     8637.00    123.92 o 
  -8   4   1     5486.00     5440.23    131.91 o 
  -7   4   1     2685.99     2697.17     62.82 o 
  -6   4   1     3150.41     3079.38     66.02 o 
  -5   4   1        5.43       -0.09      7.43 o 
  -4   4   1     4819.84     4741.35     71.20 o 
  -3   4   1    26232.53    25523.15    261.02 o 
  -2   4   1     1009.89     1032.30     39.39 o 
  -1   4   1      459.44      376.73     43.38 o 
   0   4   1      403.12      444.88     29.92 o 
   1   4   1     4538.95     4569.04    144.41 o 
   2   4   1    15559.42    14844.51    187.50 o 
   3   4   1    11659.29    11323.96    219.56 o 
   4   4   1     7453.70     7370.85     88.62 o 
   5   4   1     4601.76     4788.18     68.10 o 
   6   4   1      868.65      812.37     25.97 o 
   7   4   1     4059.20     4192.88     66.61 o 
   8   4   1     6072.33     6286.99     99.33 o 
   9   4   1     2468.19     2375.39     57.75 o 
  10   4   1       31.73       16.91     12.83 o 
  11   4   1     1053.05     1062.20     41.50 o 
  12   4   1        5.99       17.64     15.28 o 
  13   4   1       48.36       18.85     14.41 o 
  14   4   1       26.49       29.05     15.38 o 
  15   4   1      754.41      719.11     60.01 o 
  16   4   1        0.27        3.14     14.91 o 
  17   4   1     1198.52     1281.96     73.39 o 
  18   4   1      204.06      218.12     49.75 o 
  19   4   1        0.53        0.72     21.76 o 
  20   4   1      812.98     1000.77     74.51 o 
  21   4   1       65.44       48.66     37.07 o 
 -20   5   1       17.07       47.52     36.48 o 
 -19   5   1        6.34      -10.30     27.83 o 
 -18   5   1      183.86      180.72     33.41 o 
 -17   5   1        1.71        5.32     18.78 o 
 -16   5   1      113.59      136.57     29.07 o 
 -15   5   1       99.45       76.07     23.08 o 
 -14   5   1        2.03        9.13     15.34 o 
 -13   5   1     3503.35     3503.63     98.83 o 
 -12   5   1      596.63      615.41     42.78 o 
 -11   5   1     1399.85     1502.51     55.89 o 
 -10   5   1      303.60      316.97     33.33 o 
  -9   5   1       68.81       42.70     14.96 o 
  -8   5   1     3215.17     3400.84     77.96 o 
  -7   5   1     2120.41     2024.99     59.12 o 
  -6   5   1       45.08       32.83      9.62 o 
  -5   5   1     6429.82     6375.61     94.06 o 
  -4   5   1      195.59      218.87     16.93 o 
  -3   5   1      332.41      374.01     30.82 o 
  -2   5   1     3042.20     2947.69     77.14 o 
  -1   5   1        3.72        8.78      8.92 o 
   0   5   1      264.16      275.73     25.46 o 
   1   5   1     4037.23     4037.15     92.31 o 
   2   5   1     1863.13     1897.29     48.54 o 
   3   5   1     1580.06     1618.92     45.02 o 
   4   5   1      423.57      478.54     27.70 o 
   5   5   1     1972.56     1937.50     67.27 o 
   6   5   1     1880.95     1823.06     42.02 o 
   7   5   1     4949.89     5142.76     78.94 o 
   8   5   1       70.01       49.16     10.97 o 
   9   5   1       96.02      103.55     14.50 o 
  10   5   1      236.38      250.77     28.32 o 
  11   5   1       19.60       25.29     12.94 o 
  12   5   1      296.99      319.30     29.49 o 
  13   5   1     1809.28     1936.95     61.72 o 
  14   5   1      232.77      276.02     30.82 o 
  15   5   1        9.94       19.41     14.93 o 
  16   5   1      124.98      134.46     28.90 o 
  17   5   1        0.02       12.38     21.01 o 
  18   5   1      234.23      284.92     42.72 o 
  19   5   1       10.03       11.43     29.35 o 
  20   5   1        0.57       28.50     32.79 o 
 -20   6   1       14.43       30.71     35.33 o 
 -19   6   1       73.43       93.40     40.02 o 
 -18   6   1       30.89        6.40     25.70 o 
 -17   6   1       17.56       38.92     28.61 o 
 -16   6   1       37.35        4.95     24.49 o 
 -15   6   1      241.01      176.61     39.27 o 
 -14   6   1       65.56       79.51     29.22 o 
 -13   6   1        0.80      -16.05     16.67 o 
 -12   6   1      715.72      668.52     60.85 o 
 -11   6   1      485.20      542.30     58.32 o 
 -10   6   1     1304.02     1220.84     50.37 o 
  -9   6   1        0.55        5.48      9.37 o 
  -8   6   1     1061.76     1050.50     38.46 o 
  -7   6   1        5.31        4.61      9.05 o 
  -6   6   1      186.61      148.39     24.21 o 
  -5   6   1      522.76      464.58     37.07 o 
  -4   6   1      176.35      195.24     25.21 o 
  -3   6   1      460.50      418.81     53.85 o 
  -2   6   1     2813.88     3058.44     84.80 o 
  -1   6   1      868.22      870.68     75.55 o 
   0   6   1     1002.60     1043.79     82.23 o 
   1   6   1       20.24       56.33     23.11 o 
   2   6   1      471.39      433.37     28.31 o 
   3   6   1      893.42      825.22     34.35 o 
   4   6   1      807.39      867.62     41.79 o 
   5   6   1     1267.55     1279.26     44.72 o 
   6   6   1        1.96        8.98     13.45 o 
   7   6   1      184.80      173.04     20.06 o 
   8   6   1      134.08       99.39     24.85 o 
   9   6   1       32.67       23.29     10.56 o 
  10   6   1      131.64      160.17     27.19 o 
  11   6   1        2.84        1.89      9.96 o 
  12   6   1      125.34      103.49     26.91 o 
  13   6   1      116.94      130.43     21.81 o 
  14   6   1      281.37      255.33     26.93 o 
  15   6   1        7.54       10.16     15.21 o 
  16   6   1      226.13      209.80     51.57 o 
  17   6   1        2.98       28.67     19.13 o 
  18   6   1      110.29       78.10     30.03 o 
  19   6   1        5.89        5.75     23.84 o 
  20   6   1       72.65       76.63     33.47 o 
 -19   7   1      208.25      266.25     56.73 o 
 -18   7   1       99.80      147.32     37.58 o 
 -17   7   1       40.34       56.33     26.20 o 
 -16   7   1      315.54      363.20     45.20 o 
 -15   7   1      130.30      156.55     31.80 o 
 -14   7   1       33.23       78.07     24.18 o 
 -13   7   1      516.72      445.75     99.30 o 
 -12   7   1      120.51      115.18     25.15 o 
 -11   7   1      271.32      278.60     33.76 o 
 -10   7   1       53.24       17.75     11.87 o 
  -9   7   1     1328.82     1306.74     46.48 o 
  -8   7   1        5.52        0.05      9.38 o 
  -7   7   1       84.04       55.45     17.48 o 
  -6   7   1      188.19      166.01     22.02 o 
  -5   7   1     2064.90     2011.47     59.57 o 
  -4   7   1      775.46      756.21     58.40 o 
  -3   7   1      124.19      140.22     24.27 o 
  -2   7   1       48.96       50.30     16.96 o 
  -1   7   1       14.36        0.59     14.69 o 
   0   7   1      245.97      257.35     44.84 o 
   1   7   1      704.57      757.83     43.02 o 
   2   7   1     3252.86     3576.37     81.23 o 
   3   7   1      636.15      703.60     43.14 o 
   4   7   1      125.60       98.84     17.18 o 
   5   7   1      693.90      761.43     39.57 o 
   6   7   1      831.61      809.31     40.69 o 
   7   7   1      106.97      131.70     21.21 o 
   8   7   1       67.98       48.60     33.85 o 
   9   7   1       56.24       43.70     13.41 o 
  10   7   1       24.72        4.53     14.78 o 
  11   7   1        3.15       -0.95     11.21 o 
  12   7   1      185.36      219.03     26.52 o 
  13   7   1      136.52      134.28     33.06 o 
  14   7   1       10.44        0.03     16.62 o 
  15   7   1       31.85       13.43     19.19 o 
  16   7   1      330.81      348.53     45.32 o 
  17   7   1        0.29        2.48     26.39 o 
  18   7   1       29.93       47.15     34.18 o 
  19   7   1       39.64       46.69     58.81 o 
 -18   8   1        4.20        5.66     23.96 o 
 -17   8   1      403.57      419.26     53.21 o 
 -16   8   1        6.85        3.73     20.03 o 
 -15   8   1        0.17       10.37     18.92 o 
 -14   8   1      232.16      283.66     39.64 o 
 -13   8   1       46.24       32.24     18.12 o 
 -12   8   1      176.95      228.18     61.55 o 
 -11   8   1      509.44      511.15     50.09 o 
 -10   8   1       39.12       43.07     22.56 o 
  -9   8   1     3361.64     3444.84     81.27 o 
  -8   8   1      217.41      222.22     27.67 o 
  -7   8   1      105.70      102.47     28.66 o 
  -6   8   1     3359.44     3594.87     89.00 o 
  -5   8   1      156.30      144.09     21.74 o 
  -4   8   1      250.70      282.61     28.43 o 
  -3   8   1     2241.85     2048.93     78.23 o 
  -2   8   1      409.03      363.48     38.42 o 
  -1   8   1     2685.52     2443.30    138.34 o 
   0   8   1      415.66      534.91     60.22 o 
   1   8   1      848.57      965.06     65.49 o 
   2   8   1       62.58       26.29     18.29 o 
   3   8   1     1772.57     1695.85     57.13 o 
   4   8   1      103.54       81.61     22.95 o 
   5   8   1      268.48      244.97     27.33 o 
   6   8   1      595.92      716.41     51.57 o 
   7   8   1      625.50      589.59     53.39 o 
   8   8   1       94.91       95.25     26.92 o 
   9   8   1        7.09       -9.71     12.10 o 
  10   8   1       45.59       69.03     20.82 o 
  11   8   1      104.58      111.96     36.40 o 
  12   8   1      260.65      269.26     30.91 o 
  13   8   1        5.49       29.67     17.76 o 
  14   8   1      250.69      285.31     38.52 o 
  15   8   1       20.26        2.66     32.79 o 
  16   8   1        1.18       11.01     25.99 o 
  17   8   1       66.18       69.51     35.71 o 
  18   8   1       59.22       14.40     33.66 o 
 -17   9   1       66.22       99.45     32.22 o 
 -16   9   1      318.09      353.98     48.04 o 
 -15   9   1        3.70       13.65     20.88 o 
 -14   9   1        4.14        5.09     20.02 o 
 -13   9   1      498.90      550.47     75.90 o 
 -12   9   1      595.83      575.68     78.03 o 
 -11   9   1      261.63      327.55     38.98 o 
 -10   9   1      895.10      872.35     69.95 o 
  -9   9   1       13.12        2.43     18.52 o 
  -8   9   1     2624.92     2612.20     80.83 o 
  -7   9   1      862.62      887.32     69.63 o 
  -6   9   1     1926.30     1889.23     66.10 o 
  -5   9   1     3781.66     3536.29     91.03 o 
  -4   9   1        6.75       15.41     13.02 o 
  -3   9   1       61.41       30.44     18.48 o 
  -2   9   1     2150.26     2081.14     82.81 o 
  -1   9   1        7.55       -2.11     15.50 o 
   0   9   1     1674.06     1603.64     71.53 o 
   1   9   1      187.91      133.28     26.91 o 
   2   9   1      969.08     1004.30     46.81 o 
   3   9   1      472.43      487.06     45.31 o 
   4   9   1      467.34      420.74     45.26 o 
   5   9   1     1755.61     1663.10     61.61 o 
   6   9   1     1993.17     2142.75     70.71 o 
   7   9   1      516.51      489.30     40.63 o 
   8   9   1       38.56       63.42     19.02 o 
   9   9   1     1022.44     1080.98     58.74 o 
  10   9   1      573.01      655.57     59.24 o 
  11   9   1      291.58      317.76     38.05 o 
  12   9   1       19.17       19.21     55.11 o 
  13   9   1      748.32      910.89     78.26 o 
  14   9   1       38.67       23.78     38.88 o 
  15   9   1       42.80       65.95     33.60 o 
  16   9   1       13.97       -0.31     37.83 o 
  17   9   1      151.65      169.06     49.14 o 
 -16  10   1      286.88      376.28     51.82 o 
 -15  10   1       10.83      -18.00     20.38 o 
 -14  10   1       35.01        1.06     23.40 o 
 -13  10   1        9.14       -6.38     21.82 o 
 -12  10   1       69.54       32.62     25.32 o 
 -11  10   1      120.58       83.80     31.51 o 
 -10  10   1        2.09       22.82     38.16 o 
  -9  10   1     2263.33     2417.73    105.40 o 
  -8  10   1      584.43      471.12     54.79 o 
  -7  10   1       47.64       23.92     17.43 o 
  -6  10   1      714.55      689.96     48.13 o 
  -5  10   1      920.42      961.55     52.70 o 
  -4  10   1      669.36      666.46     46.57 o 
  -3  10   1      307.78      330.68     87.52 o 
  -2  10   1      842.59      849.19    119.47 o 
  -1  10   1      701.86      634.53     56.60 o 
   0  10   1      169.81      106.67     81.13 o 
   1  10   1       47.46       52.05     32.87 o 
   2  10   1     2043.74     2096.34     72.26 o 
   3  10   1      101.84      121.69     23.68 o 
   4  10   1       71.99      101.08     22.95 o 
   5  10   1      115.69       99.69     28.41 o 
   6  10   1      382.93      405.33     42.20 o 
   7  10   1       86.52       65.93     21.69 o 
   8  10   1      261.32      337.51     51.13 o 
   9  10   1     1404.13     1458.47     66.35 o 
  10  10   1      208.11      227.79     45.77 o 
  11  10   1        0.73        2.36     18.14 o 
  12  10   1        1.25      -29.07     29.07 o 
  13  10   1      396.94      304.63     78.84 o 
  14  10   1      279.22      182.23     66.10 o 
  15  10   1        3.25       -2.98     42.84 o 
  16  10   1       52.90       42.63     48.69 o 
 -15  11   1      216.15      278.65     56.46 o 
 -14  11   1      220.10      385.47     89.22 o 
 -13  11   1      150.36      174.68     77.79 o 
 -12  11   1       12.11       19.87     26.93 o 
 -11  11   1       61.60       37.89     54.50 o 
 -10  11   1      386.53      375.79     54.68 o 
  -9  11   1        2.69       14.53     23.20 o 
  -8  11   1       51.32       28.16     23.44 o 
  -7  11   1     1170.54     1275.26     85.70 o 
  -6  11   1       57.98       39.66     20.19 o 
  -5  11   1     2312.77     2338.74     81.04 o 
  -4  11   1        0.16       -6.92     14.51 o 
  -3  11   1        2.27      -12.47     13.88 o 
  -2  11   1     2008.70     1923.57     89.29 o 
  -1  11   1       49.21       14.64     24.94 o 
   0  11   1      772.24      857.00     67.93 o 
   1  11   1       72.74       39.54     41.12 o 
   2  11   1     2644.23     2705.01     87.00 o 
   3  11   1       90.51       72.29     27.77 o 
   4  11   1       40.74       39.39     18.67 o 
   5  11   1        7.96       23.56     17.79 o 
   6  11   1      124.09      122.83     45.25 o 
   7  11   1       23.19       23.99     18.33 o 
   8  11   1       14.70        3.16     18.01 o 
   9  11   1       12.02      -16.04     16.04 o 
  10  11   1        1.38       -9.76     28.71 o 
  11  11   1      225.39      141.14     58.91 o 
  12  11   1       30.89      -11.25     34.36 o 
  13  11   1      106.63      121.52     56.86 o 
  14  11   1        8.44      -33.59     39.70 o 
  15  11   1       32.98       41.96     57.78 o 
 -13  12   1        1.11      -14.98     31.77 o 
 -12  12   1       91.58       72.12     37.76 o 
 -11  12   1        4.86       -8.72     24.21 o 
 -10  12   1        2.87       24.80     30.97 o 
  -9  12   1      369.15      520.24     70.85 o 
  -8  12   1      156.62      131.39     36.94 o 
  -7  12   1       25.74       41.32     27.94 o 
  -6  12   1       24.36        5.16     30.71 o 
  -5  12   1       23.22       23.01     19.36 o 
  -4  12   1       93.43       60.41     23.28 o 
  -3  12   1      154.02      197.59     32.91 o 
  -2  12   1      316.69      323.07     48.23 o 
  -1  12   1       28.54      -17.24     18.20 o 
   0  12   1       49.83       21.65     22.38 o 
   1  12   1        0.21        2.01     17.08 o 
   2  12   1      212.45      220.60     41.72 o 
   3  12   1        3.54       -5.10     16.52 o 
   4  12   1      130.95      113.13     35.71 o 
   5  12   1      257.28      211.44     33.52 o 
   6  12   1        4.42      -16.06     16.06 o 
   7  12   1       29.93       40.63     22.65 o 
   8  12   1      376.71      412.30     59.22 o 
   9  12   1      255.41       98.51     48.18 o 
  10  12   1       19.91       18.80     39.45 o 
  11  12   1        3.21       -9.66     30.92 o 
  12  12   1      249.30      306.53     78.53 o 
  13  12   1       28.49       64.20     49.41 o 
 -11  13   1        1.94       16.75     29.59 o 
 -10  13   1      149.63      200.21     48.67 o 
  -9  13   1        7.82       29.07     28.67 o 
  -8  13   1       21.23       61.88     32.03 o 
  -7  13   1       33.06       12.35     26.63 o 
  -6  13   1      102.83      122.11     37.90 o 
  -5  13   1       13.21        0.04     25.51 o 
  -4  13   1      156.47      210.19     34.55 o 
  -3  13   1      621.12      652.84     59.54 o 
  -2  13   1       58.93       33.36     21.86 o 
  -1  13   1      264.19      222.37     45.41 o 
   0  13   1      518.78      498.05     59.98 o 
   1  13   1      302.85      247.30     38.64 o 
   2  13   1       89.59      103.57     27.03 o 
   3  13   1      116.28      111.35     28.97 o 
   4  13   1       34.27       -1.11     24.07 o 
   5  13   1        0.58       21.00     22.73 o 
   6  13   1       30.20       32.34     23.06 o 
   7  13   1       29.04       -9.97     26.76 o 
   8  13   1      137.31       83.41     52.34 o 
   9  13   1       40.05      -17.93     40.83 o 
  10  13   1        0.52        4.62     40.58 o 
  11  13   1       14.69       13.25     40.27 o 
  -8  14   1      215.10      333.29     58.95 o 
  -7  14   1       39.14       20.69     31.83 o 
  -6  14   1      403.31      456.04     66.61 o 
  -5  14   1       51.04      107.42     39.78 o 
  -4  14   1       35.53       29.27     32.92 o 
  -3  14   1      119.94      111.33     30.37 o 
  -2  14   1        0.90       -2.49     22.50 o 
  -1  14   1       83.08       91.30     36.35 o 
   0  14   1        2.77       -8.04     19.94 o 
   1  14   1       86.66      143.92     32.96 o 
   2  14   1        1.05      -13.97     19.97 o 
   3  14   1       27.65       42.84     24.48 o 
   4  14   1      109.72       86.04     33.00 o 
   5  14   1       50.82       61.83     35.70 o 
   6  14   1      133.38       51.40     33.94 o 
   7  14   1        0.63       22.96     38.78 o 
   8  14   1       38.28       58.09     54.50 o 
  -3  15   1       62.72       51.89     37.59 o 
  -2  15   1      180.65      177.68     51.31 o 
  -1  15   1       17.14        4.64     21.56 o 
   0  15   1       32.65       41.05     27.10 o 
   1  15   1        3.47       -1.62     25.50 o 
   2  15   1        4.02        0.97     28.55 o 
   3  15   1      275.83      327.21     57.59 o 
 -22   0   2      400.57      490.20    101.34 o 
 -21   0   2        7.07       13.46     46.53 o 
 -20   0   2      182.55       88.24     50.34 o 
 -19   0   2       22.49       31.79     41.40 o 
 -18   0   2     1992.24     1914.73    144.28 o 
 -17   0   2        1.29       14.28     31.18 o 
 -16   0   2       77.57       30.71     33.90 o 
 -15   0   2      646.42      600.22     84.34 o 
 -14   0   2      785.12      908.26     58.66 o 
 -13   0   2      424.95      512.91     73.88 o 
 -12   0   2     8970.96     8599.67    181.20 o 
 -11   0   2     8085.50     7885.33    126.41 o 
 -10   0   2     4291.32     4076.25     79.26 o 
  -9   0   2     4878.70     4949.45     87.00 o 
  -8   0   2        4.28       11.75      8.14 o 
  -7   0   2    14968.52    14741.48    185.83 o 
  -6   0   2      332.37      342.75     20.29 o 
  -5   0   2      215.36      261.29     15.10 o 
  -4   0   2     4261.31     4392.34     64.68 o 
  -3   0   2    11866.86    11223.43    168.65 o 
  -2   0   2     7272.82     6838.94    108.52 o 
  -1   0   2     8569.61     7757.08    116.95 o 
   0   0   2    10807.81    10834.67    157.54 o 
   1   0   2     5530.02     5131.76    123.17 o 
   2   0   2     3675.55     3488.94     99.54 o 
   3   0   2        6.17       21.13     20.65 o 
   4   0   2     4021.35     3701.42    162.51 o 
   5   0   2     8860.81     8610.47    180.13 o 
   6   0   2     3142.15     3298.60     79.38 o 
   7   0   2      144.15      119.33     18.98 o 
   8   0   2     1641.43     1429.92     55.11 o 
   9   0   2     1162.57     1246.97     54.48 o 
  10   0   2      579.70      522.85     42.10 o 
  11   0   2     8036.08     7490.33    166.08 o 
  12   0   2      428.87      500.79     54.91 o 
  13   0   2     1035.80      980.92     57.87 o 
  14   0   2      124.83      119.77     43.43 o 
  15   0   2     1006.06      872.04     78.33 o 
  16   0   2      505.71      450.37     79.12 o 
  17   0   2      699.66      691.65     66.22 o 
  18   0   2      593.83      581.79    135.49 o 
  19   0   2      970.69      964.50     80.59 o 
  20   0   2     1046.77     1124.10     90.06 o 
  21   0   2       17.06       24.14     45.51 o 
 -22   1   2      253.95      285.65     56.11 o 
 -21   1   2        4.36       13.36     31.53 o 
 -20   1   2       70.67       18.43     27.86 o 
 -19   1   2      108.40       61.27     30.13 o 
 -18   1   2        1.97      -12.83     20.51 o 
 -17   1   2      118.94      121.89     35.61 o 
 -16   1   2     1225.49     1340.80     84.16 o 
 -15   1   2      277.67      261.99     32.03 o 
 -14   1   2     1573.71     1680.39     63.95 o 
 -13   1   2       86.43      110.78     17.77 o 
 -12   1   2       60.00       81.15     15.49 o 
 -11   1   2     8553.10     8446.35    124.45 o 
 -10   1   2       34.83       30.98      7.79 o 
  -9   1   2     4061.28     4117.09     62.63 o 
  -8   1   2     7334.23     7499.02     80.05 o 
  -7   1   2     2454.20     2524.68     55.12 o 
  -6   1   2      130.69      136.18     10.32 o 
  -5   1   2     1613.48     1573.13     38.55 o 
  -4   1   2    12099.61    11790.86    128.52 o 
  -3   1   2    14048.64    13540.86    164.74 o 
  -2   1   2      814.74      880.63     23.34 o 
  -1   1   2       27.62       31.57      5.26 o 
   0   1   2     1271.18     1279.04     22.83 o 
   1   1   2      117.24      150.25      8.86 o 
   2   1   2     1717.71     1591.67     28.22 o 
   3   1   2     3474.99     3480.05     38.68 o 
   4   1   2     8195.80     8104.04     83.37 o 
   5   1   2      217.70      214.09     10.85 o 
   6   1   2     6881.33     7104.24    106.68 o 
   7   1   2      193.46      258.36     18.69 o 
   8   1   2      528.79      579.18     26.22 o 
   9   1   2     2844.21     2779.25     59.48 o 
  10   1   2      327.09      281.56     25.29 o 
  11   1   2     1619.57     1613.36     61.61 o 
  12   1   2     2925.75     2931.91     69.35 o 
  13   1   2       23.40       33.71     13.51 o 
  14   1   2      268.12      225.98     26.14 o 
  15   1   2     1867.91     1928.35     67.53 o 
  16   1   2      474.29      510.53     57.02 o 
  17   1   2      203.61      195.60     29.62 o 
  18   1   2      294.31      294.69     32.92 o 
  19   1   2      347.30      326.82     37.00 o 
  20   1   2      174.54      217.24     32.06 o 
  21   1   2        0.59       35.55     32.85 o 
 -21   2   2       53.61       63.01     36.88 o 
 -20   2   2      161.81      116.81     67.41 o 
 -19   2   2       45.58       70.06     33.62 o 
 -18   2   2     1231.27     1287.12     95.11 o 
 -17   2   2       75.50      109.38     33.22 o 
 -16   2   2       56.87       41.90     18.51 o 
 -15   2   2     1338.43     1438.51     62.67 o 
 -14   2   2        0.04       19.50     15.37 o 
 -13   2   2      697.83      725.80     90.66 o 
 -12   2   2     1687.34     1691.91     49.80 o 
 -11   2   2       78.36       73.18     13.53 o 
 -10   2   2     1469.53     1458.58     36.62 o 
  -9   2   2      466.78      478.19     24.57 o 
  -8   2   2      111.01      118.73     10.38 o 
  -7   2   2     6362.81     6397.32     70.29 o 
  -6   2   2     4093.81     4378.96     86.45 o 
  -5   2   2       11.05       10.20      5.22 o 
  -4   2   2     6460.59     7089.19    105.03 o 
  -3   2   2     1827.54     1877.45     41.98 o 
  -2   2   2     5840.95     5677.87     82.81 o 
  -1   2   2    27087.91    25816.64    288.14 o 
   0   2   2    51931.54    47371.48    890.69 o 
   1   2   2       42.24       47.34      8.37 o 
   2   2   2      123.39      153.17     11.48 o 
   3   2   2     2526.83     2616.55     33.92 o 
   4   2   2      550.92      546.48     19.86 o 
   5   2   2     1805.63     1803.61     31.20 o 
   6   2   2     5267.50     5623.58     67.70 o 
   7   2   2      284.32      297.48     20.25 o 
   8   2   2     4625.33     4401.11     75.76 o 
   9   2   2      185.36      204.93     19.78 o 
  10   2   2      355.60      374.91     26.96 o 
  11   2   2     3165.02     3111.85     69.62 o 
  12   2   2     2311.93     2232.07     81.64 o 
  13   2   2     1147.39     1132.48     44.86 o 
  14   2   2        1.70        8.86     12.73 o 
  15   2   2       38.11       39.00     15.93 o 
  16   2   2      479.28      387.96     34.93 o 
  17   2   2       87.58      128.91     23.68 o 
  18   2   2      279.42      298.40     54.38 o 
  19   2   2      426.85      513.25     44.42 o 
  20   2   2      193.35      282.23     51.65 o 
  21   2   2      183.54      157.69     47.09 o 
 -21   3   2        0.44        3.60     31.82 o 
 -20   3   2       11.08       18.83     29.67 o 
 -19   3   2        4.51       -5.87     23.60 o 
 -18   3   2       15.11        3.34     25.11 o 
 -17   3   2        2.03       -1.95     17.15 o 
 -16   3   2      184.61      151.94     27.91 o 
 -15   3   2     2195.29     2187.79     78.68 o 
 -14   3   2      103.16       71.90     20.74 o 
 -13   3   2        0.27        3.41     13.19 o 
 -12   3   2     1081.24     1114.88     50.44 o 
 -11   3   2      722.25      719.43     56.21 o 
 -10   3   2      621.56      713.33     49.12 o 
  -9   3   2       39.77       41.51      9.40 o 
  -8   3   2     1333.56     1341.06     41.61 o 
  -7   3   2     9128.32     9510.27    165.15 o 
  -6   3   2     3909.82     4019.02     72.36 o 
  -5   3   2     2079.37     2213.22     42.33 o 
  -4   3   2       38.80       35.57      7.10 o 
  -3   3   2      674.43      578.45     24.78 o 
  -2   3   2      314.49      325.98     22.89 o 
  -1   3   2       35.93       25.68      6.17 o 
   0   3   2     4734.76     4590.56     82.72 o 
   1   3   2     8158.75     8105.03     91.34 o 
   2   3   2       62.75       79.24      8.47 o 
   3   3   2     3155.63     3209.89     45.50 o 
   4   3   2      176.22      205.58     17.24 o 
   5   3   2     2375.16     2474.63     43.07 o 
   6   3   2     2157.91     2279.55     43.02 o 
   7   3   2       79.82       88.60     12.85 o 
   8   3   2     2573.37     2666.77     57.65 o 
   9   3   2       77.97       93.06     14.52 o 
  10   3   2       23.85        4.07     10.32 o 
  11   3   2      359.37      374.51     28.64 o 
  12   3   2      150.64      139.53     28.10 o 
  13   3   2      335.18      365.40     47.48 o 
  14   3   2      473.03      438.53     39.51 o 
  15   3   2      502.15      466.61     57.60 o 
  16   3   2       10.65        7.31     15.44 o 
  17   3   2       25.97        2.44     15.66 o 
  18   3   2      130.53      165.84     28.62 o 
  19   3   2       12.34       -3.26     24.88 o 
  20   3   2        0.06       17.13     27.96 o 
  21   3   2        0.00        5.32     34.51 o 
 -21   4   2       39.99        9.57     33.47 o 
 -20   4   2       84.63      102.14     40.69 o 
 -19   4   2       13.61       15.63     28.48 o 
 -18   4   2       22.13       18.75     23.73 o 
 -17   4   2        0.96        9.96     23.51 o 
 -16   4   2      340.32      308.27     55.81 o 
 -15   4   2     1228.10     1137.94    118.83 o 
 -14   4   2       10.33       16.38     29.66 o 
 -13   4   2      555.78      544.69     54.64 o 
 -12   4   2      920.37     1066.82     66.03 o 
 -11   4   2      723.73      590.65     52.22 o 
 -10   4   2     1733.34     1736.37     54.65 o 
  -9   4   2       17.79        3.25      9.22 o 
  -8   4   2     2335.70     2191.32     82.32 o 
  -7   4   2     3307.97     3426.77     70.82 o 
  -6   4   2     4851.82     5124.17    140.97 o 
  -5   4   2     2235.63     2227.32     52.88 o 
  -4   4   2     1218.13     1190.47     34.58 o 
  -3   4   2     1783.20     1652.41     57.92 o 
  -2   4   2        1.09       -4.87      6.66 o 
  -1   4   2       11.27        0.30     10.61 o 
   0   4   2      561.68      548.21     27.71 o 
   1   4   2       51.78       67.19     10.73 o 
   2   4   2        4.15        5.22      5.69 o 
   3   4   2     3613.03     3381.26     56.77 o 
   4   4   2     8512.28     8815.28    117.74 o 
   5   4   2     1133.55     1254.93     56.82 o 
   6   4   2      562.80      602.08     23.39 o 
   7   4   2      114.80      105.68     16.34 o 
   8   4   2     1739.60     1814.51     75.00 o 
   9   4   2      527.78      530.80     27.86 o 
  10   4   2      933.57      940.63     38.66 o 
  11   4   2     1507.90     1541.27     50.54 o 
  12   4   2        0.59        7.95     11.87 o 
  13   4   2        0.66       -1.97     12.02 o 
  14   4   2      169.64      162.48     23.65 o 
  15   4   2      289.47      398.15     44.18 o 
  16   4   2      505.29      458.01     39.20 o 
  17   4   2       37.59       25.98     19.11 o 
  18   4   2       12.19       -2.46     23.93 o 
  19   4   2       87.86       39.11     32.89 o 
  20   4   2        1.68       -0.96     31.07 o 
 -20   5   2       32.24       50.67     44.53 o 
 -19   5   2      270.13      255.66     50.05 o 
 -18   5   2       51.96       33.98     29.30 o 
 -17   5   2       45.12      101.19     33.64 o 
 -16   5   2     1033.85     1105.45    178.61 o 
 -15   5   2       55.19        5.90     20.64 o 
 -14   5   2      432.02      410.68     50.97 o 
 -13   5   2      130.39       74.56     26.02 o 
 -12   5   2       25.72       12.33     17.69 o 
 -11   5   2     2443.03     2402.61    114.85 o 
 -10   5   2      817.68      932.80     41.50 o 
  -9   5   2     2411.92     2360.58     81.41 o 
  -8   5   2     6477.35     6432.54    114.55 o 
  -7   5   2      776.34      843.24     45.50 o 
  -6   5   2      203.11      230.62     21.16 o 
  -5   5   2      594.55      565.70     24.68 o 
  -4   5   2     7356.87     7357.52    101.10 o 
  -3   5   2     5715.00     5874.80    101.40 o 
  -2   5   2     3177.40     3096.01     80.38 o 
  -1   5   2     5967.33     5934.02    140.94 o 
   0   5   2     1638.29     1645.60     53.79 o 
   1   5   2     1266.44     1181.94     37.59 o 
   2   5   2       26.54       16.04      7.70 o 
   3   5   2      995.26     1076.27     38.27 o 
   4   5   2     4964.88     4519.81     74.63 o 
   5   5   2     1533.24     1590.08     42.07 o 
   6   5   2      411.53      515.84     27.84 o 
   7   5   2     2140.84     2117.55     80.65 o 
   8   5   2      754.83      730.63     30.44 o 
   9   5   2     2193.69     2153.97     51.63 o 
  10   5   2      483.49      456.75     28.87 o 
  11   5   2      503.71      595.18     33.50 o 
  12   5   2     1642.83     1787.10     51.81 o 
  13   5   2       26.08       23.83     15.50 o 
  14   5   2       73.27      112.62     22.09 o 
  15   5   2     2903.73     3098.50     85.19 o 
  16   5   2      716.81      770.34     64.26 o 
  17   5   2       73.11       26.81     23.85 o 
  18   5   2      113.09      125.36     40.20 o 
  19   5   2      177.93      137.85     58.24 o 
  20   5   2      363.01      296.98     58.05 o 
 -20   6   2      143.58       92.11     41.42 o 
 -19   6   2      139.88      144.77     43.65 o 
 -18   6   2      549.13      484.48     65.06 o 
 -17   6   2        0.79      -12.04     22.20 o 
 -16   6   2       80.42       48.42     27.93 o 
 -15   6   2     1661.97     1684.37     90.94 o 
 -14   6   2       34.20       15.25     19.35 o 
 -13   6   2     2777.66     3046.11    116.19 o 
 -12   6   2     4636.58     4736.91    147.05 o 
 -11   6   2      220.03      240.87     45.28 o 
 -10   6   2      154.33       80.39     23.04 o 
  -9   6   2      110.59      163.97     23.10 o 
  -8   6   2       67.46       86.72     14.64 o 
  -7   6   2     2803.48     2808.25     83.54 o 
  -6   6   2        4.10        3.79      7.70 o 
  -5   6   2     3876.64     3888.32     71.27 o 
  -4   6   2     2631.33     2559.62     62.54 o 
  -3   6   2      524.29      578.51     41.15 o 
  -2   6   2       42.59       18.91     12.38 o 
  -1   6   2      966.63      910.91     43.96 o 
   0   6   2    12786.93    12715.48    217.91 o 
   1   6   2       18.41       16.44      9.29 o 
   2   6   2      100.23      102.76     14.96 o 
   3   6   2      291.63      279.63     23.66 o 
   4   6   2     1143.40     1145.13     41.41 o 
   5   6   2     2694.45     2731.30     67.58 o 
   6   6   2       50.96       54.28     17.56 o 
   7   6   2       29.45       52.09     16.83 o 
   8   6   2     1047.40      969.40     39.31 o 
   9   6   2     1522.77     1516.47     44.65 o 
  10   6   2     2021.35     1915.28     52.20 o 
  11   6   2     1437.00     1530.55     48.06 o 
  12   6   2       36.15       66.64     16.55 o 
  13   6   2     1558.78     1600.04     82.09 o 
  14   6   2      371.62      392.23     32.56 o 
  15   6   2       21.07       23.83     18.14 o 
  16   6   2     1706.32     1850.50     72.14 o 
  17   6   2       12.34       40.59     22.47 o 
  18   6   2      302.17      252.46     41.44 o 
  19   6   2      429.85      461.38     57.78 o 
 -19   7   2      138.16      115.24     92.04 o 
 -18   7   2       25.88       25.60     50.51 o 
 -17   7   2       12.34      -14.58     23.79 o 
 -16   7   2      628.56      659.77     70.83 o 
 -15   7   2      277.60      267.73     47.23 o 
 -14   7   2     2016.04     2099.06    101.01 o 
 -13   7   2       31.67       27.55     23.72 o 
 -12   7   2      184.34      156.73     30.85 o 
 -11   7   2     2904.31     3064.29     92.33 o 
 -10   7   2      516.84      508.70     43.36 o 
  -9   7   2      725.34      809.75     50.87 o 
  -8   7   2      118.75      141.20     19.19 o 
  -7   7   2     1238.83     1256.75     63.01 o 
  -6   7   2        7.38       -2.05      9.87 o 
  -5   7   2     3135.42     3137.12     75.69 o 
  -4   7   2     1552.81     1450.47     49.32 o 
  -3   7   2      974.44     1054.50     52.98 o 
  -2   7   2     3155.19     3091.18     91.06 o 
  -1   7   2      260.67      248.52     40.14 o 
   0   7   2     2254.59     2222.53     74.09 o 
   1   7   2       95.19       96.16     16.78 o 
   2   7   2      660.73      677.77     50.57 o 
   3   7   2     2864.31     2847.45     71.43 o 
   4   7   2     1819.22     1742.23     55.39 o 
   5   7   2       57.14       45.75     13.84 o 
   6   7   2       16.37       12.34     12.04 o 
   7   7   2      933.65      969.45     92.82 o 
   8   7   2       13.49        5.69     12.95 o 
   9   7   2       88.67       44.92     17.66 o 
  10   7   2      335.17      390.85     29.57 o 
  11   7   2      569.93      569.29     52.35 o 
  12   7   2      523.10      605.50     56.43 o 
  13   7   2      273.38      268.97     31.15 o 
  14   7   2       67.60       59.40     39.34 o 
  15   7   2     1679.56     1832.32    148.24 o 
  16   7   2       68.15       69.92     26.77 o 
  17   7   2      158.76      148.33     33.84 o 
  18   7   2      122.84      199.64     44.44 o 
  19   7   2       35.60       49.90     27.89 o 
 -18   8   2      261.71      337.79     49.96 o 
 -17   8   2        7.88      -14.19     21.32 o 
 -16   8   2       79.53       99.62     29.34 o 
 -15   8   2       52.86       40.04     24.45 o 
 -14   8   2       90.98       82.81     24.95 o 
 -13   8   2        8.26        4.34     15.74 o 
 -12   8   2     2437.55     2418.80     92.76 o 
 -11   8   2       51.03       52.11     29.96 o 
 -10   8   2      791.37      842.78     55.74 o 
  -9   8   2      490.51      520.62     43.77 o 
  -8   8   2      224.18      246.69     30.92 o 
  -7   8   2     1760.15     1788.19     61.16 o 
  -6   8   2        6.39       -7.39     10.60 o 
  -5   8   2     1102.87     1149.03     95.18 o 
  -4   8   2      149.88      119.91     19.59 o 
  -3   8   2     1458.15     1493.16     66.96 o 
  -2   8   2       19.40        9.16     14.11 o 
  -1   8   2        1.50       -8.49     12.10 o 
   0   8   2     2215.15     2200.84     96.74 o 
   1   8   2       29.37       24.34     13.12 o 
   2   8   2      158.17      194.36     29.01 o 
   3   8   2      254.41      272.57     27.91 o 
   4   8   2     1193.95     1071.27     46.36 o 
   5   8   2        6.56        0.92     11.65 o 
   6   8   2      928.45      979.78     47.35 o 
   7   8   2      351.04      326.59     33.10 o 
   8   8   2       58.02       53.66     19.15 o 
   9   8   2       12.96       24.33     16.56 o 
  10   8   2       55.11       93.78     22.66 o 
  11   8   2     1534.03     1691.58     68.10 o 
  12   8   2      254.07      188.88     50.26 o 
  13   8   2      375.13      417.84     45.64 o 
  14   8   2       14.21        9.52     24.96 o 
  15   8   2      169.25       73.03     31.28 o 
  16   8   2       21.80        7.72     25.04 o 
  17   8   2        4.36       29.26     31.84 o 
  18   8   2      253.47      386.06     67.19 o 
 -17   9   2       11.84       11.19     24.07 o 
 -16   9   2       34.87       14.93     24.82 o 
 -15   9   2       27.04       11.29     18.95 o 
 -14   9   2       20.05        9.03     18.56 o 
 -13   9   2       21.87       25.15     24.43 o 
 -12   9   2        0.06       29.63     18.05 o 
 -11   9   2      158.48      185.33     30.88 o 
 -10   9   2        8.02       -1.10     14.95 o 
  -9   9   2      756.19      698.56     63.27 o 
  -8   9   2      383.51      346.37     45.16 o 
  -7   9   2      203.99       98.80     45.10 o 
  -6   9   2      269.05      278.40     50.01 o 
  -5   9   2       40.00       63.08     21.91 o 
  -4   9   2      385.21      401.86     35.19 o 
  -3   9   2       73.50       53.26     21.68 o 
  -2   9   2      796.14      852.73     70.80 o 
  -1   9   2        0.22       19.98     15.89 o 
   0   9   2      257.35      290.39     37.35 o 
   1   9   2       21.74       27.28     23.04 o 
   2   9   2      262.43      300.83     46.02 o 
   3   9   2      228.19      219.81     27.20 o 
   4   9   2        3.40        2.26     12.80 o 
   5   9   2      275.72      337.29     34.19 o 
   6   9   2      333.00      355.56     53.93 o 
   7   9   2      106.23       82.49     20.71 o 
   8   9   2        0.75       -4.99     13.98 o 
   9   9   2      967.12      997.38     55.75 o 
  10   9   2        1.00       -8.41     18.41 o 
  11   9   2        1.57       -8.29     19.73 o 
  12   9   2       18.76       44.05     27.94 o 
  13   9   2       17.38        0.13     37.78 o 
  14   9   2       10.28        3.75     39.55 o 
  15   9   2      239.60      186.65     63.74 o 
  16   9   2      105.27      107.14     60.97 o 
  17   9   2        4.58       35.90     51.88 o 
 -16  10   2       39.77       47.43     27.07 o 
 -15  10   2       21.60       26.28     24.52 o 
 -14  10   2       88.29       66.50     47.35 o 
 -13  10   2        3.48       13.50     18.03 o 
 -12  10   2      288.80      278.77     48.13 o 
 -11  10   2      393.74      284.25     46.96 o 
 -10  10   2      284.14      267.80    121.39 o 
  -9  10   2        2.14      -18.11     23.81 o 
  -8  10   2     1058.99     1029.22     75.43 o 
  -7  10   2        3.36        5.60     18.58 o 
  -6  10   2      608.67      665.76     61.63 o 
  -5  10   2     1396.51     1435.71     59.69 o 
  -4  10   2      759.39      832.66     56.19 o 
  -3  10   2      201.20      136.25     70.03 o 
  -2  10   2        3.85       20.76     19.43 o 
  -1  10   2      470.81      527.32     52.68 o 
   0  10   2       51.34       86.45     24.48 o 
   1  10   2      218.91      247.73     43.97 o 
   2  10   2      201.48      173.42     26.60 o 
   3  10   2       18.16       36.44     16.59 o 
   4  10   2       30.24       13.21     14.91 o 
   5  10   2      208.53      276.38     33.10 o 
   6  10   2       35.04       16.92     15.42 o 
   7  10   2       12.02       46.59     18.21 o 
   8  10   2        2.97       20.54     21.45 o 
   9  10   2      431.71      372.76     51.59 o 
  10  10   2      202.21      240.15     43.66 o 
  11  10   2        0.56       26.62     27.09 o 
  12  10   2      133.01      144.12     40.13 o 
  13  10   2       33.41        8.32     32.72 o 
  14  10   2       53.27      249.67     73.81 o 
  15  10   2        2.57       29.89     45.76 o 
  16  10   2      303.36      433.75     95.53 o 
 -15  11   2        6.67       26.90     32.22 o 
 -14  11   2      203.89      179.58     44.82 o 
 -13  11   2       46.83        6.62     34.34 o 
 -12  11   2      363.78      374.48     76.09 o 
 -11  11   2       91.51       45.63     32.38 o 
 -10  11   2       92.70       42.16     33.28 o 
  -9  11   2      359.59      455.23     57.50 o 
  -8  11   2      841.94      959.07     79.13 o 
  -7  11   2      278.73      235.30     68.29 o 
  -6  11   2      406.95      439.67     53.27 o 
  -5  11   2       98.29       73.33     21.74 o 
  -4  11   2      160.28      190.56     29.56 o 
  -3  11   2       58.55       95.95     29.75 o 
  -2  11   2      464.83      492.48     62.02 o 
  -1  11   2     1250.56     1272.40     73.95 o 
   0  11   2       31.52       52.18     24.15 o 
   1  11   2      327.68      341.96     44.14 o 
   2  11   2      800.75      825.96     89.68 o 
   3  11   2        6.05       -8.16     14.14 o 
   4  11   2       74.29       73.36     21.42 o 
   5  11   2      251.06      290.32     62.32 o 
   6  11   2       99.58      116.48     32.59 o 
   7  11   2      273.20      289.89    135.11 o 
   8  11   2       17.20       17.73     26.00 o 
   9  11   2      350.61      318.38     49.96 o 
  10  11   2       76.47       95.82     34.77 o 
  11  11   2        2.93      -13.60     24.09 o 
  12  11   2      240.74       78.07     52.44 o 
  13  11   2      123.84      208.79     72.42 o 
  14  11   2       53.90       50.95     49.10 o 
 -13  12   2      208.30      157.03     47.56 o 
 -12  12   2      346.27      253.10     91.81 o 
 -11  12   2      144.49       82.61     36.63 o 
 -10  12   2      480.00      529.37     67.11 o 
  -9  12   2      160.65      137.69     39.40 o 
  -8  12   2      258.47      270.03     54.16 o 
  -7  12   2      649.71      824.34     77.35 o 
  -6  12   2      522.94      411.85     71.86 o 
  -5  12   2        2.04       -9.89     20.42 o 
  -4  12   2      288.04      286.05     67.26 o 
  -3  12   2        3.00        2.43     16.15 o 
  -2  12   2      371.21      570.13     62.75 o 
  -1  12   2      280.03      343.58     49.53 o 
   0  12   2      436.62      472.89     46.16 o 
   1  12   2      162.66      206.77     37.29 o 
   2  12   2       52.01       44.80     20.47 o 
   3  12   2      358.12      484.36     58.67 o 
   4  12   2       12.89        0.96     17.80 o 
   5  12   2        2.07       -6.71     21.05 o 
   6  12   2       44.89       13.67     29.48 o 
   7  12   2       17.51        8.15     24.63 o 
   8  12   2      190.16      276.14     49.64 o 
   9  12   2       14.80       14.18     29.00 o 
  10  12   2      341.49      309.52    114.95 o 
  11  12   2      293.78      141.76     60.66 o 
  12  12   2       95.70      121.78     62.56 o 
  13  12   2      155.82      108.94     57.37 o 
 -11  13   2      234.85      145.19     43.54 o 
 -10  13   2       31.86       37.69     30.82 o 
  -9  13   2      354.68      421.21    171.50 o 
  -8  13   2      306.57      413.11    148.57 o 
  -7  13   2      133.00       90.82     37.34 o 
  -6  13   2        2.94       -3.73     25.04 o 
  -5  13   2       67.34       54.17     31.45 o 
  -4  13   2      318.01      332.82     72.60 o 
  -3  13   2       53.73       11.84     25.78 o 
  -2  13   2      308.02      299.49     85.26 o 
  -1  13   2       97.25      169.60     39.65 o 
   0  13   2        0.35       -6.25     17.54 o 
   1  13   2      101.14      103.41     27.01 o 
   2  13   2      146.99      125.55     30.69 o 
   3  13   2      238.15      189.49     41.25 o 
   4  13   2      382.35      380.19     57.85 o 
   5  13   2      188.00      162.26     42.82 o 
   6  13   2      253.52      176.48     45.22 o 
   7  13   2       70.07       33.98     32.96 o 
   8  13   2       29.63       71.46     35.32 o 
   9  13   2      526.99      750.79     82.84 o 
  10  13   2       91.62      123.58     62.25 o 
  11  13   2        0.47       44.99     52.65 o 
  -8  14   2        0.19       23.08     34.56 o 
  -7  14   2      150.82      132.12     43.53 o 
  -6  14   2        4.86      -26.19     26.19 o 
  -5  14   2      527.63      563.40     70.42 o 
  -4  14   2       43.57       38.51     31.25 o 
  -3  14   2      228.36      219.44     48.57 o 
  -2  14   2      190.73      151.64     91.94 o 
  -1  14   2       33.81       34.68     23.69 o 
   0  14   2       25.54       34.80     25.27 o 
   1  14   2       71.52       18.69     29.74 o 
   2  14   2        3.32       19.75     27.38 o 
   3  14   2       44.99        2.88     29.12 o 
   4  14   2      164.58      195.69     77.22 o 
   5  14   2      224.04      230.05     49.93 o 
   6  14   2       35.57       16.44     33.39 o 
   7  14   2       17.59        3.11     30.87 o 
   8  14   2        0.65       -1.72     30.49 o 
  -2  15   2      101.18      133.45     34.91 o 
  -1  15   2        0.59      -11.11     28.62 o 
   0  15   2        1.61       20.69     36.57 o 
   1  15   2       36.61       12.64     30.34 o 
   2  15   2       88.22       93.94     51.72 o 
 -21   1   3        7.02      -17.38     30.25 o 
 -20   1   3      948.78     1174.71    101.20 o 
 -19   1   3      337.23      312.22     52.56 o 
 -18   1   3      427.64      389.21     84.93 o 
 -17   1   3     1089.86     1117.55    155.68 o 
 -16   1   3      201.12      111.82     31.68 o 
 -15   1   3      163.41      173.42     35.16 o 
 -14   1   3     1825.01     1759.82     85.65 o 
 -13   1   3     2412.99     2462.56    110.11 o 
 -12   1   3      836.18      871.84     37.18 o 
 -11   1   3      108.70      121.21     12.55 o 
 -10   1   3      513.84      531.85     20.50 o 
  -9   1   3      896.50      950.37     24.27 o 
  -8   1   3      239.28      217.45     16.65 o 
  -7   1   3     1983.20     2064.30     36.62 o 
  -6   1   3     3865.49     3892.19     51.88 o 
  -5   1   3       13.14       17.60      7.33 o 
  -4   1   3      572.88      547.92     20.57 o 
  -3   1   3    21800.77    22023.99    256.61 o 
  -2   1   3      906.13      911.41     22.03 o 
  -1   1   3      160.63      188.24      9.07 o 
   0   1   3     5149.84     4971.64     63.15 o 
   1   1   3    23830.43    23800.31    241.72 o 
   2   1   3      238.58      216.53     12.70 o 
   3   1   3      840.58      869.30     23.23 o 
   4   1   3      167.98      179.07      9.57 o 
   5   1   3      665.30      630.50     18.22 o 
   6   1   3     1233.45     1151.28     26.00 o 
   7   1   3        1.98        0.41      4.94 o 
   8   1   3     2336.85     2485.65     63.76 o 
   9   1   3      988.00      979.28     25.69 o 
  10   1   3     1101.40     1149.75     44.20 o 
  11   1   3      449.38      409.06     29.27 o 
  12   1   3      134.15       84.24     16.30 o 
  13   1   3      159.96      152.09     21.71 o 
  14   1   3      712.70      645.51     43.79 o 
  15   1   3        5.94        3.33     13.68 o 
  16   1   3       41.87       79.96     20.12 o 
  17   1   3      220.59      197.67     27.88 o 
  18   1   3     1044.43      990.16     56.64 o 
  19   1   3      328.96      353.09     44.19 o 
  20   1   3       10.01       -9.90     23.73 o 
  21   1   3      103.74      100.09     57.19 o 
 -21   2   3      199.65      185.52     47.40 o 
 -20   2   3      365.48      336.30    128.46 o 
 -19   2   3      309.06      312.60     57.73 o 
 -18   2   3      516.24      467.08     61.17 o 
 -17   2   3       65.83       77.28     30.12 o 
 -16   2   3      903.70      924.24     78.52 o 
 -15   2   3      476.99      434.85     53.17 o 
 -14   2   3     2619.17     2667.10     82.82 o 
 -13   2   3      338.52      344.59     47.15 o 
 -12   2   3      651.60      690.91     43.41 o 
 -11   2   3      552.27      567.93     39.11 o 
 -10   2   3     1674.09     1673.72     37.46 o 
  -9   2   3     9956.34     9684.03    110.59 o 
  -8   2   3       79.25       83.52     11.07 o 
  -7   2   3       80.57       83.39     10.36 o 
  -6   2   3     3448.78     3415.15     71.13 o 
  -5   2   3     2710.18     2497.40     57.00 o 
  -4   2   3     2228.26     2409.46     53.32 o 
  -3   2   3     1393.64     1256.52     34.92 o 
  -2   2   3     5566.59     5972.62     88.97 o 
  -1   2   3     3933.75     3758.45     46.32 o 
   0   2   3     2694.01     2703.57     32.15 o 
   1   2   3    32520.53    32002.74    312.51 o 
   2   2   3    20033.66    19730.30    204.19 o 
   3   2   3     1367.95     1314.29     27.55 o 
   4   2   3     1471.45     1379.81     38.02 o 
   5   2   3     4068.71     4064.14     86.70 o 
   6   2   3      782.87      753.59     19.76 o 
   7   2   3    10499.66    10618.57    123.56 o 
   8   2   3     5782.58     5681.88     73.58 o 
   9   2   3     1303.29     1213.07     47.74 o 
  10   2   3     2482.62     2662.99     72.15 o 
  11   2   3     2363.09     2348.27     60.17 o 
  12   2   3     1219.25     1274.88     45.58 o 
  13   2   3     2877.21     2830.13     71.84 o 
  14   2   3      211.69      217.62     28.11 o 
  15   2   3      563.19      540.74     39.52 o 
  16   2   3       12.81        4.14     13.98 o 
  17   2   3      999.80     1085.76     67.63 o 
  18   2   3       48.87       -6.85     25.45 o 
  19   2   3       91.09      114.83     30.16 o 
  20   2   3      536.74      607.96     59.31 o 
  21   2   3      212.15      236.61     61.84 o 
 -21   3   3       62.77       33.52     32.04 o 
 -20   3   3      360.21      314.73     56.94 o 
 -19   3   3       86.81      119.28     45.38 o 
 -18   3   3      178.87      215.38     46.70 o 
 -17   3   3      480.06      420.02    104.65 o 
 -16   3   3        0.96       17.23     22.05 o 
 -15   3   3       42.58        0.82     16.88 o 
 -14   3   3     1346.46     1359.73     76.41 o 
 -13   3   3     1884.64     1918.18     87.34 o 
 -12   3   3     1234.52     1404.92     71.91 o 
 -11   3   3      116.77      117.80     33.36 o 
 -10   3   3      750.81      752.81     36.25 o 
  -9   3   3     2048.77     2216.27     43.05 o 
  -8   3   3     6341.00     6624.43    109.97 o 
  -7   3   3     6761.91     6527.20     90.87 o 
  -6   3   3       14.27       28.10      6.85 o 
  -5   3   3    12477.26    12021.92    138.30 o 
  -4   3   3        4.24        3.29      4.22 o 
  -3   3   3       37.18       38.55     15.68 o 
  -2   3   3      652.90      558.73     23.62 o 
  -1   3   3     3633.69     3941.66     54.87 o 
   0   3   3      366.82      357.71     14.09 o 
   1   3   3      919.59     1011.09     22.16 o 
   2   3   3       18.35        8.06      5.12 o 
   3   3   3        5.03        7.78      5.05 o 
   4   3   3      389.13      453.56     22.11 o 
   5   3   3      252.24      193.83     13.02 o 
   6   3   3    11118.14    10719.66    107.20 o 
   7   3   3     6306.07     6164.90     73.51 o 
   8   3   3     1372.62     1374.55     36.18 o 
   9   3   3     2536.91     2537.89     59.08 o 
  10   3   3     1032.59     1014.57     39.05 o 
  11   3   3     1477.76     1478.54     48.18 o 
  12   3   3      524.48      570.79     36.63 o 
  13   3   3     4304.64     4170.14    135.44 o 
  14   3   3        4.65       -7.75     12.38 o 
  15   3   3      411.46      369.51     34.46 o 
  16   3   3      195.21      185.74     52.51 o 
  17   3   3      356.43      358.57     71.45 o 
  18   3   3      829.01      916.22    102.97 o 
  19   3   3       44.61       66.75     27.23 o 
  20   3   3      165.67      164.34     45.93 o 
  21   3   3      278.22      344.01     61.02 o 
 -21   4   3      917.65     1024.39     97.85 o 
 -20   4   3      166.96      172.19     48.06 o 
 -19   4   3       89.54       16.87     30.60 o 
 -18   4   3      118.73      109.52     75.04 o 
 -17   4   3      526.30      571.13     67.45 o 
 -16   4   3     2921.84     2743.58    118.13 o 
 -15   4   3      230.11      164.81     63.97 o 
 -14   4   3      804.14      807.45     69.32 o 
 -13   4   3      857.99      859.02     67.44 o 
 -12   4   3      276.47      265.53     37.60 o 
 -11   4   3       26.64       22.07     24.24 o 
 -10   4   3     1827.37     1811.25    127.20 o 
  -9   4   3     3214.09     3314.00    144.33 o 
  -8   4   3       17.76       25.78      9.89 o 
  -7   4   3      164.36      169.39     15.56 o 
  -6   4   3        3.94       -1.23      6.47 o 
  -5   4   3      540.38      543.44     22.41 o 
  -4   4   3      454.78      405.68     19.22 o 
  -3   4   3     5483.65     5196.27     91.92 o 
  -2   4   3     1169.94     1152.05     46.36 o 
  -1   4   3     1077.03     1131.15     35.30 o 
   0   4   3     2458.89     2619.49     48.32 o 
   1   4   3       71.13       93.00      9.78 o 
   2   4   3      112.57       63.70      8.48 o 
   3   4   3     2556.05     2310.34     44.26 o 
   4   4   3     9908.52    10067.07    111.33 o 
   5   4   3      781.68      697.75     38.72 o 
   6   4   3      662.13      708.27     29.42 o 
   7   4   3      186.08      200.83     18.56 o 
   8   4   3     2244.47     2323.66     49.94 o 
   9   4   3     2311.03     2172.53     50.17 o 
  10   4   3     2179.90     2092.20     51.17 o 
  11   4   3      439.04      438.36     28.65 o 
  12   4   3        8.41       25.04     11.14 o 
  13   4   3     1638.39     1655.47     67.96 o 
  14   4   3     2407.50     2383.60     84.54 o 
  15   4   3      810.08      829.90     99.12 o 
  16   4   3       61.62       35.72     21.95 o 
  17   4   3      912.40      869.86     64.58 o 
  18   4   3       34.66       23.41     22.78 o 
  19   4   3        6.02        7.71     22.67 o 
  20   4   3      461.93      474.09     69.49 o 
 -20   5   3      284.94      321.16     84.49 o 
 -19   5   3       39.46        7.88     28.83 o 
 -18   5   3       11.38       44.33     30.23 o 
 -17   5   3      302.96      254.76     83.77 o 
 -16   5   3       56.60       47.50     25.89 o 
 -15   5   3        4.70       16.40     24.27 o 
 -14   5   3      393.71      346.25     48.37 o 
 -13   5   3      460.32      487.10     54.38 o 
 -12   5   3       11.80       24.77     17.43 o 
 -11   5   3     2285.46     2179.64     89.42 o 
 -10   5   3      983.31     1016.06     62.87 o 
  -9   5   3      113.17      128.67     26.05 o 
  -8   5   3      607.82      665.37     99.57 o 
  -7   5   3      858.09      990.31     36.87 o 
  -6   5   3      177.11      225.42     20.32 o 
  -5   5   3     6195.73     6288.10    121.61 o 
  -4   5   3        0.18        5.73      8.20 o 
  -3   5   3     1263.89     1204.90     56.12 o 
  -2   5   3     7860.89     8013.80    190.22 o 
  -1   5   3     4934.97     5233.19    195.25 o 
   0   5   3       30.81       58.40     19.22 o 
   1   5   3      503.79      509.66     26.21 o 
   2   5   3      299.82      245.77     17.60 o 
   3   5   3      425.56      469.65     22.83 o 
   4   5   3     2903.98     3161.80     60.16 o 
   5   5   3      525.36      538.71     26.72 o 
   6   5   3     2925.53     2866.89     61.36 o 
   7   5   3      654.48      655.67     36.67 o 
   8   5   3       92.75       83.49     13.35 o 
   9   5   3     2248.00     2141.00     63.46 o 
  10   5   3       13.01       26.88     11.21 o 
  11   5   3      719.12      802.31     37.41 o 
  12   5   3      722.00      758.79     38.98 o 
  13   5   3      125.89      158.76     24.29 o 
  14   5   3      852.49      818.53     50.74 o 
  15   5   3      162.16      155.54     25.81 o 
  16   5   3     1066.57     1040.66     60.04 o 
  17   5   3      325.77      297.48     42.30 o 
  18   5   3      122.21      134.70     28.84 o 
  19   5   3       10.89       -9.55     21.55 o 
  20   5   3        0.36      -25.60     26.36 o 
 -20   6   3       14.86       -2.48     28.76 o 
 -19   6   3       49.12       65.15     48.92 o 
 -18   6   3        0.20       18.44     26.64 o 
 -17   6   3      107.55      140.64     84.82 o 
 -16   6   3      169.25      121.97     81.95 o 
 -15   6   3      262.72      237.07     72.34 o 
 -14   6   3       96.75      111.94     32.34 o 
 -13   6   3      783.17      620.26     61.76 o 
 -12   6   3      649.52      626.98     60.44 o 
 -11   6   3       53.14       76.61     29.84 o 
 -10   6   3     1242.72     1182.61    117.75 o 
  -9   6   3      381.08      446.06     47.72 o 
  -8   6   3        0.87        0.66     18.46 o 
  -7   6   3       28.39       30.07     14.33 o 
  -6   6   3       16.92       12.77      8.57 o 
  -5   6   3     1259.50     1244.08     54.84 o 
  -4   6   3       32.43       34.66     20.32 o 
  -3   6   3      332.33      295.89     31.94 o 
  -2   6   3      166.04      171.49     24.29 o 
  -1   6   3      314.27      322.71     40.78 o 
   0   6   3     7618.28     7656.21    150.05 o 
   1   6   3      497.34      518.80     29.67 o 
   2   6   3     1274.52     1248.31     42.26 o 
   3   6   3       39.54       77.77     14.39 o 
   4   6   3        0.41       -2.76      7.43 o 
   5   6   3        0.31        1.92      8.32 o 
   6   6   3        6.53        2.28      9.15 o 
   7   6   3      690.24      730.17     35.21 o 
   8   6   3      263.55      276.89     25.06 o 
   9   6   3     1247.33     1273.53     45.50 o 
  10   6   3      495.12      509.25     51.71 o 
  11   6   3      410.14      471.18     37.80 o 
  12   6   3      820.11      871.47     49.96 o 
  13   6   3       60.51       15.22     17.93 o 
  14   6   3       26.64      -12.23     12.23 o 
  15   6   3       28.24       20.85     17.82 o 
  16   6   3        1.55       20.17     18.48 o 
  17   6   3      507.98      604.37     51.50 o 
  18   6   3      231.84      369.99     49.35 o 
  19   6   3       51.41       74.84     30.10 o 
 -19   7   3       37.22       30.86     32.09 o 
 -18   7   3       32.12       13.97     29.19 o 
 -17   7   3      189.21      120.88     38.26 o 
 -16   7   3      188.10      198.49     57.55 o 
 -15   7   3      726.79      650.49    150.05 o 
 -14   7   3        2.22       26.59     20.06 o 
 -13   7   3       30.68       34.03     22.74 o 
 -12   7   3      882.21      796.25     68.85 o 
 -11   7   3      895.41      820.34     96.54 o 
 -10   7   3       20.04       16.99     13.68 o 
  -9   7   3        0.35        0.89     13.22 o 
  -8   7   3       24.40       20.63     13.82 o 
  -7   7   3      103.07      134.66     22.53 o 
  -6   7   3       17.14        4.79      9.27 o 
  -5   7   3     1151.58     1123.62     47.42 o 
  -4   7   3     1812.04     1882.69    164.31 o 
  -3   7   3      137.07      123.95     25.19 o 
  -2   7   3       27.33       26.50     14.80 o 
  -1   7   3        0.91       20.37     20.78 o 
   0   7   3      270.15      321.86     27.79 o 
   1   7   3      223.82      254.66     32.84 o 
   2   7   3      467.06      496.58     32.86 o 
   3   7   3     1485.37     1503.44     60.15 o 
   4   7   3      324.24      300.85     27.63 o 
   5   7   3      351.56      369.78     30.61 o 
   6   7   3       85.76       87.69     17.69 o 
   7   7   3       38.53       -0.04     10.78 o 
   8   7   3        1.24       -2.66     10.94 o 
   9   7   3      325.24      335.15     36.24 o 
  10   7   3       45.00        0.47     15.90 o 
  11   7   3      266.62      392.42     64.09 o 
  12   7   3        3.63       -6.42     15.19 o 
  13   7   3        7.28       23.79     16.12 o 
  14   7   3      139.09      115.13     34.79 o 
  15   7   3      144.51      155.73     28.75 o 
  16   7   3      444.09      490.76     45.77 o 
  17   7   3       77.12       93.23     30.79 o 
  18   7   3       48.79       17.89     42.88 o 
 -18   8   3       57.77       83.84     35.52 o 
 -17   8   3      134.89      180.96     39.62 o 
 -16   8   3      231.17      219.66     39.11 o 
 -15   8   3      218.33      205.55     49.71 o 
 -14   8   3        1.66       27.10     32.09 o 
 -13   8   3      153.94      189.06     39.20 o 
 -12   8   3       80.83       81.39     24.38 o 
 -11   8   3     1271.52     1316.21     62.90 o 
 -10   8   3      348.83      334.72     45.30 o 
  -9   8   3     2002.64     1986.08     83.84 o 
  -8   8   3     1716.93     1816.99     67.63 o 
  -7   8   3       16.67       22.12     13.31 o 
  -6   8   3      183.67      206.47     75.43 o 
  -5   8   3        2.91       -3.77     14.40 o 
  -4   8   3     2541.75     2715.08    119.49 o 
  -3   8   3     1335.08     1324.76    159.48 o 
  -2   8   3      881.77      819.37     51.36 o 
  -1   8   3      558.42      527.88     44.59 o 
   0   8   3      510.98      450.81     35.15 o 
   1   8   3       22.84       33.62     13.17 o 
   2   8   3      215.33      204.16     35.36 o 
   3   8   3     1363.74     1334.09     50.99 o 
   4   8   3      146.95      165.92     26.17 o 
   5   8   3      951.01      978.57     56.21 o 
   6   8   3        6.16       -3.05     12.50 o 
   7   8   3      465.29      518.18     40.50 o 
   8   8   3      931.83      774.37     91.27 o 
   9   8   3     1002.09     1033.00     73.35 o 
  10   8   3     1481.69     1331.58     76.81 o 
  11   8   3       92.67       78.03     29.18 o 
  12   8   3      246.88      312.39     41.29 o 
  13   8   3      293.20      232.46     36.70 o 
  14   8   3      491.76      528.58     66.62 o 
  15   8   3      178.91      146.59     32.58 o 
  16   8   3      188.63      210.56     79.59 o 
  17   8   3      514.07      514.85     57.96 o 
  18   8   3      105.38      134.06     42.00 o 
 -17   9   3      191.79      232.79     41.67 o 
 -16   9   3      441.09      467.37     55.62 o 
 -15   9   3       38.64       65.70     26.95 o 
 -14   9   3      506.49      537.45     54.30 o 
 -13   9   3      418.84      411.15     80.55 o 
 -12   9   3      346.51      323.24     40.74 o 
 -11   9   3        1.95       19.54     16.27 o 
 -10   9   3     1185.54     1252.03     77.34 o 
  -9   9   3       23.35        4.16     14.53 o 
  -8   9   3       30.87       16.87     20.20 o 
  -7   9   3      737.79      714.38     61.26 o 
  -6   9   3       82.99       63.76     25.18 o 
  -5   9   3     3158.79     3227.76     85.94 o 
  -4   9   3       65.81       38.93     20.01 o 
  -3   9   3      640.34      637.48     66.15 o 
  -2   9   3      387.52      286.73     37.04 o 
  -1   9   3      197.35      170.36     30.27 o 
   0   9   3       43.98       28.60     17.84 o 
   1   9   3      826.38      748.18     46.06 o 
   2   9   3     1365.24     1379.35     84.70 o 
   3   9   3      701.54      894.20     58.16 o 
   4   9   3      362.70      379.51     35.60 o 
   5   9   3       82.64       46.62     22.48 o 
   6   9   3     2466.70     2569.09    103.32 o 
   7   9   3      291.99      295.81     43.25 o 
   8   9   3      805.07      753.58     65.92 o 
   9   9   3     1224.17     1332.48    135.39 o 
  10   9   3      146.73      128.63     34.76 o 
  11   9   3     1353.32     1262.45     83.13 o 
  12   9   3       68.94       26.82     27.79 o 
  13   9   3      432.17      526.85     63.78 o 
  14   9   3       20.25      -19.93     23.87 o 
  15   9   3       45.08       52.18     52.70 o 
  16   9   3      352.24      398.83     92.91 o 
  17   9   3      302.00      232.16     80.79 o 
 -16  10   3      634.22      632.53     78.12 o 
 -15  10   3        1.29      -20.23     20.23 o 
 -14  10   3      409.79      334.71     46.46 o 
 -13  10   3        1.47       35.19     21.93 o 
 -12  10   3      218.43      102.42     47.07 o 
 -11  10   3       56.38       38.34     27.70 o 
 -10  10   3      171.40      138.03     35.70 o 
  -9  10   3     2236.53     2231.03    102.74 o 
  -8  10   3       20.09        6.14     21.53 o 
  -7  10   3       82.81       48.38     23.15 o 
  -6  10   3      678.06      686.26     63.54 o 
  -5  10   3        3.11        4.53     19.23 o 
  -4  10   3       51.25       59.40     24.01 o 
  -3  10   3      184.10      143.51     30.44 o 
  -2  10   3      281.21      221.71     35.48 o 
  -1  10   3      138.00      182.75     37.70 o 
   0  10   3       44.70       42.67     23.23 o 
   1  10   3      500.22      560.07     67.55 o 
   2  10   3     1395.22     1508.23     61.48 o 
   3  10   3       11.42      -12.75     12.75 o 
   4  10   3      377.39      405.28     49.18 o 
   5  10   3       53.56       33.24     22.25 o 
   6  10   3      475.66      407.91    115.36 o 
   7  10   3      465.42      539.06    140.78 o 
   8  10   3       17.26       19.13     23.88 o 
   9  10   3      648.56      640.78    103.83 o 
  10  10   3      740.63      857.67    181.51 o 
  11  10   3      158.85       97.78     33.86 o 
  12  10   3      125.18       84.07     35.06 o 
  13  10   3      264.27      249.08     50.49 o 
  14  10   3      217.63      142.12     62.10 o 
  15  10   3       95.23       56.65     53.37 o 
 -14  11   3      120.38      130.10     43.15 o 
 -13  11   3       42.68       28.38     28.46 o 
 -12  11   3      254.19      233.74     48.40 o 
 -11  11   3       56.13       92.00     34.08 o 
 -10  11   3       12.04      -10.86     20.51 o 
  -9  11   3       57.78       64.51     28.75 o 
  -8  11   3      399.06      408.27     55.06 o 
  -7  11   3      412.34      448.89     57.34 o 
  -6  11   3        0.05       16.30     21.40 o 
  -5  11   3      222.59      206.17     39.26 o 
  -4  11   3       86.26       50.77     24.94 o 
  -3  11   3      261.28      311.75     45.02 o 
  -2  11   3        6.36        2.40     19.06 o 
  -1  11   3      178.19      145.62     32.73 o 
   0  11   3      267.78      275.91     34.95 o 
   1  11   3       22.08       54.03     20.25 o 
   2  11   3        6.63       26.32     17.52 o 
   3  11   3        7.96       11.70     52.65 o 
   4  11   3       12.55       17.76     22.26 o 
   5  11   3      148.66      115.18     49.00 o 
   6  11   3      806.90      666.99     67.48 o 
   7  11   3      135.09      240.73     43.96 o 
   8  11   3        1.85      -10.57     18.73 o 
   9  11   3      187.92      236.04     46.57 o 
  10  11   3       42.21       40.85     50.28 o 
  11  11   3      186.45      164.73     52.80 o 
  12  11   3       43.61       12.50     28.83 o 
  13  11   3      781.03      717.48     81.38 o 
  14  11   3        0.27      -29.79     33.49 o 
 -13  12   3       15.61       24.61     29.87 o 
 -12  12   3       15.11       37.74     40.73 o 
 -11  12   3       14.77       11.01     29.16 o 
 -10  12   3      129.32      158.28     40.83 o 
  -9  12   3      104.35      112.73     75.61 o 
  -8  12   3        5.73       21.34     23.63 o 
  -7  12   3      300.89      402.51     78.25 o 
  -6  12   3       32.69       12.71     23.22 o 
  -5  12   3      412.08      512.25     61.46 o 
  -4  12   3        0.09      -14.66     20.00 o 
  -3  12   3       13.49       25.53     30.38 o 
  -2  12   3       27.84       18.68     22.84 o 
  -1  12   3        2.13       16.70     17.83 o 
   0  12   3        0.21       -1.22     15.66 o 
   1  12   3       76.49       84.50     33.46 o 
   2  12   3      418.53      438.70     57.16 o 
   3  12   3      132.33      101.59     34.08 o 
   4  12   3       14.44       23.83     41.96 o 
   5  12   3       78.74       40.38     36.93 o 
   6  12   3       33.88       -0.72     22.82 o 
   7  12   3       99.67       95.64     33.85 o 
   8  12   3      272.68      267.45     48.59 o 
   9  12   3       13.00       19.07     30.58 o 
  10  12   3        9.14        6.97     29.53 o 
  11  12   3        0.04       10.16     29.33 o 
  12  12   3        4.44       -8.37     33.03 o 
 -10  13   3      233.42      342.57     71.78 o 
  -9  13   3        6.86        8.18     27.38 o 
  -8  13   3       37.67       27.32     31.82 o 
  -7  13   3        0.18        4.31     26.16 o 
  -6  13   3       13.61       33.82     29.86 o 
  -5  13   3        4.58        9.95     26.33 o 
  -4  13   3       27.22       23.88     28.09 o 
  -3  13   3       59.67       54.93     32.62 o 
  -2  13   3       77.28       55.46     30.09 o 
  -1  13   3       47.46       37.02     26.82 o 
   0  13   3      111.46       91.23     33.67 o 
   1  13   3       43.15       83.51     33.59 o 
   2  13   3       56.55      123.34     36.91 o 
   3  13   3      271.36      299.15     49.95 o 
   4  13   3       32.26       47.86     30.51 o 
   5  13   3       28.14       13.40     27.26 o 
   6  13   3        0.88      -22.57     22.57 o 
   7  13   3        8.55       11.77     29.72 o 
   8  13   3        3.00       27.23     32.11 o 
   9  13   3      129.11      164.69     46.61 o 
  10  13   3       24.14       15.22     32.83 o 
  -7  14   3        6.58      -25.01     25.01 o 
  -6  14   3      210.36      268.60     54.23 o 
  -5  14   3       60.72      125.90     55.91 o 
  -4  14   3        0.57       -9.22     29.55 o 
  -3  14   3       12.28      -34.52     34.52 o 
  -2  14   3        5.46      -19.25     25.98 o 
  -1  14   3       85.68       79.44     35.57 o 
   0  14   3       85.93      110.27     38.79 o 
   1  14   3       12.77       68.87     43.25 o 
   2  14   3      123.59       95.95     36.79 o 
   3  14   3        0.02        9.37     29.32 o 
   4  14   3        1.56       53.87     32.61 o 
   5  14   3       91.28       98.67     54.16 o 
   6  14   3        4.31        2.38     27.56 o 
   7  14   3      420.73      466.27     69.64 o 
 -21   0   4      138.47       95.48     60.50 o 
 -20   0   4      326.77      221.17     70.37 o 
 -19   0   4      727.34      783.94    114.95 o 
 -18   0   4     2074.14     2004.26    150.85 o 
 -17   0   4      524.96      455.74     85.36 o 
 -16   0   4       57.44        0.72     30.05 o 
 -15   0   4     1784.54     1961.01    135.85 o 
 -14   0   4      160.34      173.55     49.41 o 
 -13   0   4     3124.29     3296.02    164.72 o 
 -12   0   4     1704.34     1680.32     77.53 o 
 -11   0   4      312.46      390.72     70.16 o 
 -10   0   4     3433.16     3469.58     97.15 o 
  -9   0   4      661.64      727.83     43.47 o 
  -8   0   4      388.72      368.06     32.87 o 
  -7   0   4     8175.31     7995.37    155.12 o 
  -6   0   4     1253.01     1353.61     94.43 o 
  -5   0   4      137.24      143.66     28.81 o 
  -4   0   4      113.43      128.48     14.64 o 
  -3   0   4      834.45      870.45     34.58 o 
  -2   0   4     1151.23     1230.01     42.53 o 
  -1   0   4    39234.02    38566.91    423.95 o 
   0   0   4    47024.11    44077.44    498.94 o 
   1   0   4    51893.87    50484.03    546.79 o 
   2   0   4     5626.42     5881.75    170.91 o 
   3   0   4    11259.61    11432.31    177.11 o 
   4   0   4    11334.06    11339.50    144.67 o 
   5   0   4     1424.23     1303.10     48.39 o 
   6   0   4     4031.30     3736.40     87.13 o 
   7   0   4      125.37      114.98     31.95 o 
   8   0   4    14018.55    13552.38    233.89 o 
   9   0   4      727.46      801.54     45.74 o 
  10   0   4      560.48      626.81     46.19 o 
  11   0   4    14678.17    14877.63    271.06 o 
  12   0   4      197.83      145.20    130.46 o 
  13   0   4     2376.17     2242.30    128.28 o 
  14   0   4      229.75      181.64     33.63 o 
  15   0   4      722.68      778.99    183.34 o 
  16   0   4      417.75      362.39     91.99 o 
  17   0   4       75.10       -0.82     34.77 o 
  18   0   4        4.47        6.06     37.29 o 
  19   0   4     1266.59     1554.12    151.06 o 
  20   0   4       23.65       53.98     51.00 o 
  21   0   4      115.43       39.34     55.57 o 
 -21   1   4      241.26      207.36     49.17 o 
 -20   1   4      106.73       66.87     49.82 o 
 -19   1   4      147.88       95.83     46.74 o 
 -18   1   4      345.72      366.79     55.64 o 
 -17   1   4       29.96       23.12     25.68 o 
 -16   1   4     1891.26     1984.57    177.17 o 
 -15   1   4        1.76      -16.76     16.76 o 
 -14   1   4     1955.63     1981.43     92.86 o 
 -13   1   4      140.75      178.34     34.67 o 
 -12   1   4      636.86      585.31     40.83 o 
 -11   1   4      809.77      832.72     35.85 o 
 -10   1   4        6.34        9.54      9.47 o 
  -9   1   4      589.57      545.87     36.02 o 
  -8   1   4     1083.32     1041.03     38.59 o 
  -7   1   4     1373.26     1492.73     64.37 o 
  -6   1   4      304.00      285.53     19.59 o 
  -5   1   4      788.01      704.75     25.14 o 
  -4   1   4      235.56      267.36     17.46 o 
  -3   1   4      697.97      604.01     18.71 o 
  -2   1   4    12240.85    11660.86    161.73 o 
  -1   1   4        2.67        3.85      4.27 o 
   0   1   4    15061.40    14679.14    137.19 o 
   1   1   4      963.18      901.01     24.38 o 
   2   1   4    10193.95    10019.84    133.45 o 
   3   1   4     1580.03     1600.69     34.61 o 
   4   1   4     8647.82     8320.82    133.87 o 
   5   1   4       22.78       33.99      5.98 o 
   6   1   4        1.63        1.51      4.83 o 
   7   1   4     2183.98     2152.64     50.20 o 
   8   1   4     2412.36     2285.59     43.02 o 
   9   1   4     4534.41     4357.06    145.46 o 
  10   1   4      863.20      849.53     35.57 o 
  11   1   4       31.08       38.62     17.84 o 
  12   1   4     4712.32     4650.93     91.66 o 
  13   1   4      150.49      175.08     22.74 o 
  14   1   4        0.62        1.78     13.03 o 
  15   1   4     3423.99     3523.22    150.01 o 
  16   1   4        4.95       28.35     18.71 o 
  17   1   4       23.69       27.11     21.10 o 
  18   1   4      324.22      479.79     63.65 o 
  19   1   4       43.70       17.93     28.00 o 
  20   1   4      222.27      229.66    102.93 o 
 -21   2   4       14.73       24.23     33.02 o 
 -20   2   4       51.76       29.24     37.34 o 
 -19   2   4      194.69      172.55     42.29 o 
 -18   2   4      684.12      544.55     77.89 o 
 -17   2   4       26.96       41.92     25.37 o 
 -16   2   4       56.14       85.54     31.83 o 
 -15   2   4       43.18      102.65     30.16 o 
 -14   2   4       18.27       24.54     20.60 o 
 -13   2   4      306.54      307.18     33.04 o 
 -12   2   4     3016.76     3188.47    164.45 o 
 -11   2   4       66.37       48.87     18.34 o 
 -10   2   4       45.58       70.51     13.57 o 
  -9   2   4      283.70      340.14     23.99 o 
  -8   2   4     4112.45     4138.30     78.51 o 
  -7   2   4       33.37        5.18      7.09 o 
  -6   2   4       14.03        3.71      6.70 o 
  -5   2   4      570.03      508.27     27.41 o 
  -4   2   4       40.37       29.50      9.39 o 
  -3   2   4      741.85      694.87     27.05 o 
  -2   2   4        5.54       11.61      5.33 o 
  -1   2   4      504.51      500.70     15.28 o 
   0   2   4      857.28      987.80     23.93 o 
   1   2   4      245.55      221.86     15.29 o 
   2   2   4        8.92        7.95      8.84 o 
   3   2   4       63.21       55.78      9.29 o 
   4   2   4     5045.88     5207.63     65.56 o 
   5   2   4        0.48        7.43      6.53 o 
   6   2   4     1769.15     1795.93     32.44 o 
   7   2   4     1421.49     1414.48     29.57 o 
   8   2   4      538.44      540.28     22.12 o 
   9   2   4      174.72      220.62     44.69 o 
  10   2   4       88.08       58.27     24.53 o 
  11   2   4      922.74      860.31     46.83 o 
  12   2   4      506.73      546.49     60.61 o 
  13   2   4     1089.59     1132.04     90.25 o 
  14   2   4      181.08      152.01     29.59 o 
  15   2   4      193.78      236.00     33.93 o 
  16   2   4        0.75       -2.15     16.98 o 
  17   2   4        2.57       18.28     20.89 o 
  18   2   4        2.90       13.77     22.46 o 
  19   2   4      261.40      302.78    108.66 o 
  20   2   4      229.15      237.38    100.36 o 
 -21   3   4        0.00        2.00     30.32 o 
 -20   3   4       97.73       82.82     36.86 o 
 -19   3   4      282.18      300.26     56.49 o 
 -18   3   4       68.13        9.98     34.46 o 
 -17   3   4        5.58       25.30     25.22 o 
 -16   3   4       43.94       81.39     29.58 o 
 -15   3   4       46.54       50.62     24.76 o 
 -14   3   4        0.07       -5.13     16.84 o 
 -13   3   4       24.61       26.09     20.25 o 
 -12   3   4     1529.45     1461.11     72.29 o 
 -11   3   4      284.59      222.29     29.99 o 
 -10   3   4       50.44       48.05     12.73 o 
  -9   3   4      172.06      243.15     21.41 o 
  -8   3   4       85.25       82.82     15.60 o 
  -7   3   4     1470.67     1455.78     49.46 o 
  -6   3   4      522.33      669.58     34.24 o 
  -5   3   4       89.28       90.32     14.76 o 
  -4   3   4      186.30      157.52     18.07 o 
  -3   3   4      199.73      174.14     17.45 o 
  -2   3   4     1024.81     1063.71     30.25 o 
  -1   3   4       86.93       91.11      8.80 o 
   0   3   4      211.31      207.35     16.34 o 
   1   3   4       40.83       34.62      6.03 o 
   2   3   4        9.96        1.04      6.55 o 
   3   3   4     1415.68     1471.74     41.93 o 
   4   3   4      434.38      433.34     20.73 o 
   5   3   4        0.06       -2.16      5.34 o 
   6   3   4       71.78       62.18      9.43 o 
   7   3   4       91.55       89.14     10.13 o 
   8   3   4      294.52      301.98     20.40 o 
   9   3   4      100.40       89.23     13.39 o 
  10   3   4     1171.79     1146.27     36.71 o 
  11   3   4       62.57       54.93     21.11 o 
  12   3   4        7.50        7.52     12.08 o 
  13   3   4       72.07       68.16     21.70 o 
  14   3   4      201.22      166.24     62.15 o 
  15   3   4        6.69       -1.79     16.33 o 
  16   3   4       78.52       10.37     19.52 o 
  17   3   4       73.98       47.94     23.23 o 
  18   3   4      119.82       88.82     30.17 o 
  19   3   4       90.00       50.95     27.80 o 
  20   3   4       83.68       26.92     36.54 o 
 -20   4   4       64.92       52.03     37.99 o 
 -19   4   4       27.55       49.66     32.78 o 
 -18   4   4      143.06      194.19     44.20 o 
 -17   4   4      122.49      107.51     46.51 o 
 -16   4   4       18.90       20.28     22.57 o 
 -15   4   4        2.89       25.25     21.38 o 
 -14   4   4        6.00       -2.86     15.35 o 
 -13   4   4        0.20      -14.81     14.81 o 
 -12   4   4      533.61      605.72     57.92 o 
 -11   4   4        1.47        9.70     15.95 o 
 -10   4   4      237.94      281.31     24.82 o 
  -9   4   4       75.38       65.53     18.03 o 
  -8   4   4      436.31      475.23     36.08 o 
  -7   4   4        8.64        1.21     10.38 o 
  -6   4   4     1089.79     1140.57     29.76 o 
  -5   4   4       57.34       70.33      9.26 o 
  -4   4   4     2305.67     2408.10     80.67 o 
  -3   4   4      334.54      349.74     25.16 o 
  -2   4   4      438.00      502.72     21.47 o 
  -1   4   4      955.39     1047.28     25.97 o 
   0   4   4     1566.61     1580.59     32.49 o 
   1   4   4      904.10      888.61     23.69 o 
   2   4   4     2176.43     2187.36     38.89 o 
   3   4   4      649.99      681.29     25.22 o 
   4   4   4     5314.38     5385.50     71.49 o 
   5   4   4        5.96        2.23      6.18 o 
   6   4   4      399.03      417.63     23.95 o 
   7   4   4      317.38      342.45     19.59 o 
   8   4   4     2893.74     3046.37     58.39 o 
   9   4   4      403.64      420.43     25.78 o 
  10   4   4       10.38       15.46     11.67 o 
  11   4   4      725.90      716.77     41.70 o 
  12   4   4      279.75      260.39     28.71 o 
  13   4   4      154.17      125.03     25.93 o 
  14   4   4       18.66       18.77     19.45 o 
  15   4   4       56.87       43.46     24.58 o 
  16   4   4      493.86      484.28     42.60 o 
  17   4   4       33.79       20.58     20.67 o 
  18   4   4       19.90       34.46     20.02 o 
  19   4   4       36.84       50.02     24.53 o 
  20   4   4        1.17       -0.52     21.76 o 
 -20   5   4       25.67      -23.66     24.43 o 
 -19   5   4      342.54      278.60     89.40 o 
 -18   5   4        1.53        1.61     24.78 o 
 -17   5   4       89.08       82.14     30.81 o 
 -16   5   4      459.72      467.63     60.06 o 
 -15   5   4      746.75      615.94     65.39 o 
 -14   5   4      438.03      431.58     53.90 o 
 -13   5   4      434.54      322.68     46.41 o 
 -12   5   4      176.82      237.44     76.09 o 
 -11   5   4     2800.16     2669.95    250.19 o 
 -10   5   4      209.50      239.98     43.68 o 
  -9   5   4      123.36      115.98     26.04 o 
  -8   5   4      997.92      978.37     54.83 o 
  -7   5   4      492.52      485.38     36.50 o 
  -6   5   4     1049.87      991.19     43.41 o 
  -5   5   4       32.57       11.25      7.60 o 
  -4   5   4      600.34      559.17     26.64 o 
  -3   5   4     3599.62     3475.04     64.84 o 
  -2   5   4     1111.88     1221.96     35.07 o 
  -1   5   4      615.06      580.40     31.46 o 
   0   5   4      539.43      433.17     35.38 o 
   1   5   4       80.48      101.19     16.61 o 
   2   5   4      513.38      608.20     24.90 o 
   3   5   4     2792.72     2847.17     83.94 o 
   4   5   4     3303.03     3295.12     55.47 o 
   5   5   4     2543.33     2554.70     48.56 o 
   6   5   4      167.27      164.65     17.66 o 
   7   5   4     2427.59     2502.19     57.85 o 
   8   5   4      678.51      607.50     42.34 o 
   9   5   4       86.23       64.66     18.60 o 
  10   5   4      513.71      547.95     38.04 o 
  11   5   4      202.50      221.87     25.92 o 
  12   5   4      871.99      885.36     48.99 o 
  13   5   4      308.80      364.06     34.89 o 
  14   5   4       19.76        5.71     13.59 o 
  15   5   4      617.76      629.90     47.64 o 
  16   5   4      136.20      145.54     31.79 o 
  17   5   4       25.01       36.24     21.54 o 
  18   5   4      114.70      113.35     26.83 o 
  19   5   4        0.50        2.67     22.23 o 
 -19   6   4      150.50      165.50     46.90 o 
 -18   6   4      210.12      254.56     50.44 o 
 -17   6   4      114.04       58.52     29.56 o 
 -16   6   4        5.39      -18.48     18.48 o 
 -15   6   4     1645.91     1718.13     93.77 o 
 -14   6   4      141.89      169.88     38.37 o 
 -13   6   4       94.86       82.67     26.63 o 
 -12   6   4     3941.75     3786.13    270.45 o 
 -11   6   4       51.91       98.70     27.24 o 
 -10   6   4      181.11      187.51     33.48 o 
  -9   6   4      124.83      118.57     32.72 o 
  -8   6   4      824.16      956.83     59.71 o 
  -7   6   4     1602.97     1756.37    117.41 o 
  -6   6   4      317.57      362.05     31.19 o 
  -5   6   4      619.80      634.03     57.31 o 
  -4   6   4     2241.82     2247.09     61.20 o 
  -3   6   4     1202.62     1043.32     49.80 o 
  -2   6   4      148.54      146.56     23.04 o 
  -1   6   4     1383.13     1446.84     47.09 o 
   0   6   4     3610.11     3387.38     84.50 o 
   1   6   4     2560.09     2471.47     61.79 o 
   2   6   4      718.16      771.69     35.83 o 
   3   6   4      962.96     1020.43     33.93 o 
   4   6   4     5302.35     5368.18     88.77 o 
   5   6   4      996.20      920.66     34.39 o 
   6   6   4     3845.84     3865.50     94.92 o 
   7   6   4       64.14       30.68     21.85 o 
   8   6   4     2645.79     2666.88     81.80 o 
   9   6   4      532.70      491.32     42.70 o 
  10   6   4        5.20        8.00     16.41 o 
  11   6   4     1856.25     2005.98     76.40 o 
  12   6   4       83.86      103.92     21.07 o 
  13   6   4      644.92      616.97     45.25 o 
  14   6   4     1060.14     1078.76     59.11 o 
  15   6   4      113.20      106.89     23.84 o 
  16   6   4     1204.78     1290.95     80.56 o 
  17   6   4      236.09      299.61     37.67 o 
  18   6   4       46.78       27.60     23.84 o 
  19   6   4      143.07       82.65     34.20 o 
 -19   7   4      124.84       64.11     35.78 o 
 -18   7   4       68.57        4.86     35.65 o 
 -17   7   4       64.78       35.87     36.06 o 
 -16   7   4      710.25      755.83     79.21 o 
 -15   7   4        3.46       -0.02     21.04 o 
 -14   7   4      916.11      920.16     82.05 o 
 -13   7   4        9.67        1.25     18.27 o 
 -12   7   4        7.33       12.44     16.82 o 
 -11   7   4      888.57      915.42     71.18 o 
 -10   7   4      124.57      185.04     34.07 o 
  -9   7   4      236.56      323.97     36.83 o 
  -8   7   4      459.24      471.67     39.55 o 
  -7   7   4      154.53      114.49     20.50 o 
  -6   7   4       12.96        8.26     12.07 o 
  -5   7   4       29.68        8.87      9.31 o 
  -4   7   4      586.22      669.25     45.92 o 
  -3   7   4     3703.66     3726.72    105.69 o 
  -2   7   4       74.05       88.21     20.47 o 
  -1   7   4     1479.26     1509.92     69.13 o 
   0   7   4     2244.69     2362.75     65.28 o 
   1   7   4      188.16      213.45     26.74 o 
   2   7   4     3094.47     3063.66     74.80 o 
   3   7   4     1132.11     1091.13     43.39 o 
   4   7   4     4594.58     4350.57     93.09 o 
   5   7   4      378.89      458.38     38.24 o 
   6   7   4      344.73      357.96     47.69 o 
   7   7   4      810.72      849.69     51.64 o 
   8   7   4     3540.83     3701.11    101.36 o 
   9   7   4     4382.92     4338.35    113.22 o 
  10   7   4      405.44      432.60     43.40 o 
  11   7   4        0.51       -0.21     16.32 o 
  12   7   4     1850.78     1841.56     78.43 o 
  13   7   4      273.95      216.88     34.79 o 
  14   7   4       23.39       32.67     21.59 o 
  15   7   4     2456.57     2677.41    101.77 o 
  16   7   4      137.69      112.02     26.25 o 
  17   7   4       75.20       37.34     23.68 o 
  18   7   4       59.28       60.91     27.02 o 
 -18   8   4      473.96      316.97     60.04 o 
 -17   8   4       12.05      -10.16     47.51 o 
 -16   8   4        2.00       18.94     25.07 o 
 -15   8   4       27.29       33.91     22.82 o 
 -14   8   4      530.91      420.54     59.81 o 
 -13   8   4       42.93       16.20     17.57 o 
 -12   8   4      436.44      471.01     59.57 o 
 -11   8   4       67.68      100.45     24.00 o 
 -10   8   4      209.13      194.90     33.09 o 
  -9   8   4       67.70       66.79     20.04 o 
  -8   8   4      784.29      696.47     57.52 o 
  -7   8   4     1201.85     1295.03     62.73 o 
  -6   8   4      305.54      317.09     49.77 o 
  -5   8   4       56.19       42.07     19.11 o 
  -4   8   4     1050.38     1047.01    180.18 o 
  -3   8   4       43.03       19.26     17.00 o 
  -2   8   4        7.81        7.28     14.22 o 
  -1   8   4      717.52      783.01     50.59 o 
   0   8   4     1868.12     1728.70    101.72 o 
   1   8   4      157.86      142.97     41.82 o 
   2   8   4       20.42       23.74     13.13 o 
   3   8   4      270.45      282.76     39.69 o 
   4   8   4     1249.54     1234.42     67.02 o 
   5   8   4       72.30       87.65     25.23 o 
   6   8   4      370.55      443.01     70.91 o 
   7   8   4      112.20      164.65     33.79 o 
   8   8   4     1876.21     1851.04     87.99 o 
   9   8   4      157.72      102.13     35.64 o 
  10   8   4       37.06       59.54     21.80 o 
  11   8   4      638.83      711.74    134.33 o 
  12   8   4        0.24      -13.91     20.67 o 
  13   8   4      507.89      497.82     62.70 o 
  14   8   4       51.00       51.74     26.25 o 
  15   8   4       34.47       23.85     25.22 o 
  16   8   4        2.43      -14.68     24.54 o 
  17   8   4        2.77        6.84     27.11 o 
 -17   9   4       57.30       85.58     32.47 o 
 -16   9   4        2.47        2.54     24.06 o 
 -15   9   4       17.94       25.12     22.78 o 
 -14   9   4       60.94       99.04     29.63 o 
 -13   9   4      140.99      130.62     57.41 o 
 -12   9   4      187.41      182.32     32.70 o 
 -11   9   4       72.22       90.95     25.20 o 
 -10   9   4       19.48       20.23     16.33 o 
  -9   9   4       14.55       43.96     20.29 o 
  -8   9   4      246.06      251.21     39.99 o 
  -7   9   4        0.25        4.59     19.87 o 
  -6   9   4      476.63      417.79     48.35 o 
  -5   9   4      903.54      874.47     63.93 o 
  -4   9   4       40.80       31.93     19.58 o 
  -3   9   4      654.05      697.46     55.93 o 
  -2   9   4     1127.22     1141.77    153.11 o 
  -1   9   4      406.10      450.34     38.68 o 
   0   9   4       10.20       15.38     13.62 o 
   1   9   4        2.44        3.54     11.88 o 
   2   9   4      117.20      110.16     28.14 o 
   3   9   4     1101.98     1200.38     69.79 o 
   4   9   4       85.82      125.53     42.89 o 
   5   9   4        1.35      -16.82     20.16 o 
   6   9   4        0.23       44.79     21.90 o 
   7   9   4        8.32        6.80     18.26 o 
   8   9   4      440.27      396.27     51.83 o 
   9   9   4      121.79      183.03     38.65 o 
  10   9   4        4.38        9.64     23.50 o 
  11   9   4       29.18       35.23     27.06 o 
  12   9   4        0.20       21.00     33.00 o 
  13   9   4       10.47       -9.95     25.68 o 
  14   9   4      191.37      165.23     66.80 o 
  15   9   4       29.45       55.57     37.39 o 
  16   9   4        0.32       34.24     36.57 o 
 -15  10   4       11.68       39.74     26.98 o 
 -14  10   4        0.87        7.71     21.54 o 
 -13  10   4        0.18       -6.58     18.59 o 
 -12  10   4        6.01       17.54     19.41 o 
 -11  10   4       67.86       89.15     28.41 o 
 -10  10   4        2.12       15.95     23.39 o 
  -9  10   4      195.69      163.49     60.48 o 
  -8  10   4       93.54       80.20     29.49 o 
  -7  10   4      411.51      431.75     52.51 o 
  -6  10   4      633.91      673.86     77.48 o 
  -5  10   4      112.42      114.69     29.43 o 
  -4  10   4       80.84       58.51     22.73 o 
  -3  10   4       13.60       18.68     17.55 o 
  -2  10   4       79.52      130.21     28.85 o 
  -1  10   4       25.41       17.47     15.14 o 
   0  10   4        1.14       12.05     14.96 o 
   1  10   4       38.41       36.68     23.12 o 
   2  10   4       99.47       69.01     36.03 o 
   3  10   4      367.38      388.98     50.56 o 
   4  10   4      130.51      121.29     32.50 o 
   5  10   4      120.51       26.73     22.04 o 
   6  10   4       51.47       39.81     23.35 o 
   7  10   4       72.64       17.10     55.65 o 
   8  10   4       69.54        1.27     22.95 o 
   9  10   4      493.83      604.04     67.00 o 
  10  10   4      438.68      447.97     75.94 o 
  11  10   4       91.87       88.50     50.51 o 
  12  10   4       31.50       32.19     29.95 o 
  13  10   4        4.78      -16.15     25.28 o 
  14  10   4       23.49       18.63     31.71 o 
  15  10   4       15.54       23.42     34.26 o 
 -14  11   4      119.78       72.20     35.91 o 
 -13  11   4       49.97       62.00     68.03 o 
 -12  11   4       40.56       30.29     28.54 o 
 -11  11   4      111.98       82.54     33.94 o 
 -10  11   4        5.81      -21.49     21.49 o 
  -9  11   4       18.32       42.80     27.41 o 
  -8  11   4      472.95      469.36     58.97 o 
  -7  11   4      108.88      105.91     41.40 o 
  -6  11   4       14.11       24.89     23.64 o 
  -5  11   4      118.94       78.61     27.56 o 
  -4  11   4       56.99       38.21     29.28 o 
  -3  11   4      236.60      262.90     45.33 o 
  -2  11   4       59.28       63.14     21.44 o 
  -1  11   4      423.23      392.32     99.90 o 
   0  11   4      511.47      645.38     65.10 o 
   1  11   4       93.29       85.03     30.63 o 
   2  11   4      254.73      275.30     55.57 o 
   3  11   4      688.25      586.19     66.46 o 
   4  11   4      501.35      582.26     64.56 o 
   5  11   4      246.69      246.70     44.07 o 
   6  11   4        7.89        2.69     22.23 o 
   7  11   4      450.76      431.17     58.17 o 
   8  11   4      106.56      111.81     48.85 o 
   9  11   4       94.86       31.18     28.28 o 
  10  11   4      104.00       46.01     30.45 o 
  11  11   4       91.38       80.18     34.16 o 
  12  11   4       98.65       61.73     33.99 o 
  13  11   4      161.77      134.31     50.69 o 
 -12  12   4      118.38      146.07     43.85 o 
 -11  12   4       33.26       71.16     35.15 o 
 -10  12   4       85.27       72.55     35.09 o 
  -9  12   4        0.68        0.50     24.11 o 
  -8  12   4       38.39       63.97     30.79 o 
  -7  12   4       24.65       18.10     25.32 o 
  -6  12   4      118.57      117.60     34.82 o 
  -5  12   4        3.65        6.53     24.22 o 
  -4  12   4      258.33      203.89     52.57 o 
  -3  12   4        0.23       11.40     34.16 o 
  -2  12   4      299.10      247.41     49.85 o 
  -1  12   4      197.36      160.78     39.09 o 
   0  12   4      323.30      308.36     48.70 o 
   1  12   4      402.11      417.05     63.87 o 
   2  12   4       11.33       20.93     23.67 o 
   3  12   4      452.18      451.06     59.18 o 
   4  12   4      374.09      412.92     58.22 o 
   5  12   4      278.29      328.93    157.48 o 
   6  12   4       97.61      108.61     40.96 o 
   7  12   4       10.14      -20.82     30.87 o 
   8  12   4      182.54      321.97     55.19 o 
   9  12   4       46.50       49.15     32.48 o 
  10  12   4        1.76       32.62     44.02 o 
  11  12   4      608.96      537.87    103.03 o 
  12  12   4       11.25       42.89     46.77 o 
 -10  13   4       71.04       53.22     34.19 o 
  -9  13   4        0.42       17.00     30.18 o 
  -8  13   4      394.73      358.67     58.16 o 
  -7  13   4      198.41      227.28     52.85 o 
  -6  13   4        4.98        7.34     47.95 o 
  -5  13   4       32.56       39.70     48.23 o 
  -4  13   4       37.98       27.12     45.66 o 
  -3  13   4      298.07      246.69     56.60 o 
  -2  13   4       61.65       57.42     31.20 o 
  -1  13   4      142.23      132.68     38.35 o 
   0  13   4      118.49       97.49     35.35 o 
   1  13   4        2.68       40.83     30.32 o 
   2  13   4      744.99      797.67     95.82 o 
   3  13   4      241.17      204.35     53.93 o 
   4  13   4      272.06      123.54     50.39 o 
   5  13   4      230.66      215.53     45.54 o 
   6  13   4       19.48       -9.49     41.09 o 
   7  13   4      168.12      100.97     40.64 o 
   8  13   4      107.80      138.67     46.55 o 
   9  13   4      314.48      315.46     61.13 o 
  -6  14   4      152.48      107.35     53.37 o 
  -5  14   4      132.65      175.40     64.56 o 
  -4  14   4        3.00      -11.52     28.27 o 
  -3  14   4      117.80       46.48     32.24 o 
  -2  14   4       16.02       78.58     34.66 o 
  -1  14   4      105.40       57.42     34.41 o 
   0  14   4       63.74      136.20     40.60 o 
   1  14   4       35.43        4.00     29.00 o 
   2  14   4        5.59      -24.62     24.62 o 
   3  14   4       26.89       29.22     31.82 o 
   4  14   4       79.16       -5.54     29.23 o 
   5  14   4       33.68       23.57     33.77 o 
   6  14   4      301.23      275.58     80.02 o 
 -21   1   5       32.76       43.63     34.96 o 
 -20   1   5      121.49      107.30     40.14 o 
 -19   1   5        0.84       -3.19     28.59 o 
 -18   1   5      176.13      226.82     46.86 o 
 -17   1   5       82.24      102.53     60.66 o 
 -16   1   5        3.26       47.96     26.18 o 
 -15   1   5       18.19        4.12     35.52 o 
 -14   1   5      150.23       76.21     25.95 o 
 -13   1   5        4.63       -5.55     16.99 o 
 -12   1   5      311.37      323.49     26.91 o 
 -11   1   5      633.60      627.59     36.91 o 
 -10   1   5       33.80       18.82     11.26 o 
  -9   1   5      339.68      348.84     25.39 o 
  -8   1   5       10.97        7.86      9.13 o 
  -7   1   5      340.85      349.37     23.75 o 
  -6   1   5       74.58       74.79     11.82 o 
  -5   1   5       10.86       27.34      7.15 o 
  -4   1   5     1881.15     1974.45     30.67 o 
  -3   1   5      575.97      613.05     16.75 o 
  -2   1   5       16.24       12.59      5.21 o 
  -1   1   5      327.49      335.84     14.15 o 
   0   1   5     1270.35     1207.28     29.41 o 
   1   1   5       10.78        2.32      5.74 o 
   2   1   5      843.36      807.23     25.35 o 
   3   1   5     4962.48     4781.11     72.11 o 
   4   1   5      751.39      722.00     18.60 o 
   5   1   5     2070.34     2072.57     31.43 o 
   6   1   5       29.46       26.54      8.82 o 
   7   1   5     2802.79     2723.21     60.63 o 
   8   1   5      148.59      141.51     12.56 o 
   9   1   5      406.15      423.98     33.90 o 
  10   1   5      149.91      166.22     19.45 o 
  11   1   5      721.01      714.35     57.15 o 
  12   1   5     1211.86     1059.95     88.57 o 
  13   1   5       97.92      110.19     41.42 o 
  14   1   5       25.47       27.80     17.20 o 
  15   1   5       85.34       88.92     32.81 o 
  16   1   5      273.83      288.68     50.38 o 
  17   1   5       54.71       90.92     34.64 o 
  18   1   5      176.15      224.45    104.09 o 
  19   1   5        1.64       32.43     31.38 o 
  20   1   5        0.51       15.22     33.01 o 
 -21   2   5      346.89      277.18     55.60 o 
 -20   2   5       88.67      107.91     42.14 o 
 -19   2   5        8.54       40.57     42.43 o 
 -18   2   5        2.67        7.66     25.81 o 
 -17   2   5        0.98       -1.54     21.61 o 
 -16   2   5     1537.03     1531.99     89.42 o 
 -15   2   5      267.67      313.77     46.53 o 
 -14   2   5        1.15      -14.82     15.46 o 
 -13   2   5       42.75       29.34     17.21 o 
 -12   2   5     1170.83     1186.50     53.37 o 
 -11   2   5        1.93        5.92     10.70 o 
 -10   2   5      892.25      999.21     37.95 o 
  -9   2   5     3934.14     3927.48     76.97 o 
  -8   2   5     2674.14     2716.46     60.64 o 
  -7   2   5      706.01      729.61     30.52 o 
  -6   2   5        8.75        5.47      9.29 o 
  -5   2   5     4385.29     4446.42     90.25 o 
  -4   2   5     3067.83     2934.48     54.70 o 
  -3   2   5    11167.63    11056.41    113.96 o 
  -2   2   5     1607.91     1544.05     29.78 o 
  -1   2   5     4134.54     4170.67     55.16 o 
   0   2   5     1568.75     1755.93     30.78 o 
   1   2   5      995.80     1046.49     30.34 o 
   2   2   5     8392.76     8063.78    106.42 o 
   3   2   5     4180.15     4200.90     69.07 o 
   4   2   5     4428.28     4484.46     73.26 o 
   5   2   5     5738.92     5846.47     88.89 o 
   6   2   5      286.13      298.77     15.56 o 
   7   2   5     2698.98     2758.51     48.04 o 
   8   2   5      773.42      739.89     27.32 o 
   9   2   5      275.61      283.54     24.74 o 
  10   2   5     1682.03     1676.73     51.12 o 
  11   2   5      257.77      273.74     30.77 o 
  12   2   5      694.99      704.89     40.50 o 
  13   2   5      746.57      786.25    156.66 o 
  14   2   5        2.05       -6.56     18.88 o 
  15   2   5      244.89      210.57     33.49 o 
  16   2   5      189.92      203.24     42.72 o 
  17   2   5       16.53       31.52     29.95 o 
  18   2   5       13.34      -12.00     25.77 o 
  19   2   5        9.23        0.34     30.71 o 
  20   2   5       11.00       41.24     46.61 o 
 -20   3   5     1124.17     1039.76     98.74 o 
 -19   3   5      214.59      131.07     40.87 o 
 -18   3   5        8.44       10.10     51.36 o 
 -17   3   5      923.38      804.31    114.77 o 
 -16   3   5       10.30       -0.56     20.86 o 
 -15   3   5      225.49      243.20     42.57 o 
 -14   3   5     1353.09     1416.40    129.74 o 
 -13   3   5       38.42       41.91     21.96 o 
 -12   3   5     1464.33     1551.04     68.30 o 
 -11   3   5      121.49       92.43     16.99 o 
 -10   3   5      282.87      341.00     32.65 o 
  -9   3   5      545.52      502.61     31.04 o 
  -8   3   5        4.04       10.29      9.80 o 
  -7   3   5     1438.41     1483.46     64.82 o 
  -6   3   5     2877.31     2865.80     71.21 o 
  -5   3   5    13375.70    13603.78    193.10 o 
  -4   3   5      431.77      359.85     25.82 o 
  -3   3   5     6075.80     6378.63    100.84 o 
  -2   3   5     2814.46     2642.02     45.82 o 
  -1   3   5     5620.08     5706.48     70.99 o 
   0   3   5      869.26      797.02     23.44 o 
   1   3   5     4122.44     3957.89     67.68 o 
   2   3   5      264.97      267.82     19.65 o 
   3   3   5     3014.14     2994.79     58.81 o 
   4   3   5     6845.03     6836.25    111.66 o 
   5   3   5      733.39      730.63     41.52 o 
   6   3   5    12990.57    12341.96    192.80 o 
   7   3   5      162.73      167.62     21.56 o 
   8   3   5     1164.46     1149.61     48.30 o 
   9   3   5     4398.30     4337.99     86.59 o 
  10   3   5       50.53       18.51     12.53 o 
  11   3   5     2852.51     2718.04     79.95 o 
  12   3   5      222.45      256.27     27.17 o 
  13   3   5        3.43       -1.94     13.14 o 
  14   3   5      436.84      507.10     40.18 o 
  15   3   5       22.44        6.65     15.10 o 
  16   3   5        7.86       -7.70     14.99 o 
  17   3   5     1291.80     1545.10    106.58 o 
  18   3   5      264.36      398.02     62.75 o 
  19   3   5      185.77      319.11     60.04 o 
  20   3   5      264.93      367.99     66.09 o 
 -20   4   5        0.93      -11.82     29.12 o 
 -19   4   5      191.32      174.20     44.74 o 
 -18   4   5       56.77        2.43     23.59 o 
 -17   4   5        8.39        9.47     23.93 o 
 -16   4   5      508.43      634.15     68.84 o 
 -15   4   5       25.93       61.41     27.87 o 
 -14   4   5      356.82      269.86     43.48 o 
 -13   4   5      595.26      707.01     65.62 o 
 -12   4   5       79.01       42.77     33.64 o 
 -11   4   5       45.08       13.08     14.89 o 
 -10   4   5     1861.25     2037.50    102.34 o 
  -9   4   5     2628.90     2526.80     75.42 o 
  -8   4   5      500.59      556.05     39.50 o 
  -7   4   5      323.64      272.13     27.89 o 
  -6   4   5      284.33      321.84     29.00 o 
  -5   4   5     4614.20     4637.47     94.72 o 
  -4   4   5      413.28      480.36     30.68 o 
  -3   4   5     4359.17     4276.45     73.85 o 
  -2   4   5     1622.74     1657.19     51.59 o 
  -1   4   5    10196.76    10404.07    103.39 o 
   0   4   5        3.62        1.21      5.53 o 
   1   4   5    12594.65    12678.71    133.42 o 
   2   4   5    13699.12    13647.88    141.76 o 
   3   4   5      107.93      114.94     17.08 o 
   4   4   5     4915.84     4939.99    107.73 o 
   5   4   5     2906.26     2830.21     61.05 o 
   6   4   5      216.81      309.89     23.91 o 
   7   4   5     4056.06     3834.00     75.24 o 
   8   4   5     9856.61     9447.57    165.80 o 
   9   4   5      403.99      382.34     35.66 o 
  10   4   5     5896.40     5813.09    128.33 o 
  11   4   5     2300.38     2357.01     67.94 o 
  12   4   5      146.10      104.00     20.28 o 
  13   4   5      612.02      656.30     52.50 o 
  14   4   5       19.63       41.99     17.32 o 
  15   4   5      110.78       99.31     21.68 o 
  16   4   5      159.63      154.59     27.43 o 
  17   4   5      258.93      238.16     33.71 o 
  18   4   5        4.24      -15.92     28.30 o 
  19   4   5       16.58        0.27     31.68 o 
 -19   5   5      246.19      304.86     98.15 o 
 -18   5   5       11.12        0.70     26.59 o 
 -17   5   5       60.10       47.06     30.15 o 
 -16   5   5        2.84       57.54     27.91 o 
 -15   5   5      217.67      207.16     48.02 o 
 -14   5   5      546.01      465.23    117.83 o 
 -13   5   5      892.72      912.49     75.19 o 
 -12   5   5      672.36      683.18     92.02 o 
 -11   5   5     1268.26     1341.63    100.98 o 
 -10   5   5      524.77      445.32     39.80 o 
  -9   5   5       42.64       10.90     24.25 o 
  -8   5   5      681.50      814.52     45.99 o 
  -7   5   5      792.68      910.21     69.14 o 
  -6   5   5      375.09      445.58     35.06 o 
  -5   5   5      998.93     1182.68     46.71 o 
  -4   5   5       10.56        5.82     10.21 o 
  -3   5   5      728.89      695.39     28.41 o 
  -2   5   5     2019.74     2149.20     62.64 o 
  -1   5   5     1717.78     1659.35     43.05 o 
   0   5   5     1121.23      961.78     40.39 o 
   1   5   5      411.85      457.60     22.88 o 
   2   5   5     1137.75     1155.30     29.86 o 
   3   5   5      861.84      878.86     34.57 o 
   4   5   5       11.66        4.32      9.17 o 
   5   5   5      606.93      620.31     32.56 o 
   6   5   5     9409.88     9312.98    135.36 o 
   7   5   5       88.44       56.47     29.91 o 
   8   5   5      127.62      168.45     25.09 o 
   9   5   5       32.93       43.87     17.20 o 
  10   5   5      162.59      163.63     37.42 o 
  11   5   5       13.29       15.79     16.07 o 
  12   5   5      519.79      503.01     59.52 o 
  13   5   5      407.00      446.59     39.14 o 
  14   5   5      223.44      184.45     27.15 o 
  15   5   5       47.15       34.07     22.62 o 
  16   5   5      101.69      105.69     34.20 o 
  17   5   5      180.42      106.46     25.93 o 
  18   5   5      266.99      211.64     53.33 o 
  19   5   5       18.55      -25.83     35.39 o 
 -19   6   5        6.01        8.92     28.92 o 
 -18   6   5        2.60        9.38     29.96 o 
 -17   6   5      150.52      224.87     52.57 o 
 -16   6   5       63.63       38.24     27.15 o 
 -15   6   5       22.94       -2.97     23.47 o 
 -14   6   5       83.19       24.49     23.33 o 
 -13   6   5      173.28      109.61     31.26 o 
 -12   6   5       43.62       23.81     20.92 o 
 -11   6   5      144.08       67.00     25.65 o 
 -10   6   5        0.06       14.93     17.33 o 
  -9   6   5        3.98        5.47     15.04 o 
  -8   6   5      187.83      162.86     31.22 o 
  -7   6   5      380.45      424.07     37.07 o 
  -6   6   5        7.05        9.57     12.65 o 
  -5   6   5       10.26       28.81     11.42 o 
  -4   6   5     1277.66     1265.02     41.34 o 
  -3   6   5       42.31       39.11     13.26 o 
  -2   6   5      366.71      394.62     41.17 o 
  -1   6   5       28.03       14.38     10.55 o 
   0   6   5      695.56      781.21     32.32 o 
   1   6   5       31.07       32.55     10.54 o 
   2   6   5      218.60      209.10     23.01 o 
   3   6   5      443.27      437.04     29.64 o 
   4   6   5      461.57      453.10     30.67 o 
   5   6   5        0.45        4.88     13.00 o 
   6   6   5      246.42      224.28     28.24 o 
   7   6   5        4.08        3.94     12.23 o 
   8   6   5        0.61       -5.23     11.89 o 
   9   6   5        6.52       35.47     17.56 o 
  10   6   5      210.03      155.04     28.06 o 
  11   6   5        7.68       -1.47     16.37 o 
  12   6   5      371.99      292.97     38.93 o 
  13   6   5        0.59      -16.87     16.87 o 
  14   6   5       62.13       61.30     24.88 o 
  15   6   5        0.81       45.24     23.89 o 
  16   6   5      149.69       99.45     26.04 o 
  17   6   5        3.12       26.41     25.58 o 
  18   6   5       17.22       35.32     24.38 o 
 -18   7   5        8.85      -18.21     28.11 o 
 -17   7   5       63.87       48.39     33.60 o 
 -16   7   5      147.89       65.18     40.91 o 
 -15   7   5      212.86      147.60     99.80 o 
 -14   7   5      166.05      198.43     41.67 o 
 -13   7   5      522.82      615.49     66.60 o 
 -12   7   5      258.37      259.66     75.04 o 
 -11   7   5       96.35       79.10     25.44 o 
 -10   7   5       23.27       19.89     19.75 o 
  -9   7   5      157.58      150.67     46.87 o 
  -8   7   5      266.42      250.98     29.71 o 
  -7   7   5        0.73        2.31     11.27 o 
  -6   7   5       67.92       68.94     16.85 o 
  -5   7   5      332.82      275.21     35.47 o 
  -4   7   5      108.17      107.16     25.01 o 
  -3   7   5      117.93       80.09     21.04 o 
  -2   7   5       10.89       17.26     11.52 o 
  -1   7   5       10.68        3.76     10.71 o 
   0   7   5      295.10      260.76     25.93 o 
   1   7   5      939.77      862.76    101.54 o 
   2   7   5      233.65      219.74     34.44 o 
   3   7   5     1214.32     1148.03     62.75 o 
   4   7   5       39.55       30.28     14.30 o 
   5   7   5       46.35       74.92     19.04 o 
   6   7   5     1354.22     1343.05     86.58 o 
   7   7   5       32.05       20.10     26.97 o 
   8   7   5       78.62       43.22     22.20 o 
   9   7   5      130.14      126.11     25.57 o 
  10   7   5       15.33       19.83     17.76 o 
  11   7   5       11.82        4.13     28.41 o 
  12   7   5       97.21      113.15     34.70 o 
  13   7   5       23.41       37.10     25.52 o 
  14   7   5       38.47       26.78     22.24 o 
  15   7   5       26.04       76.93     29.12 o 
  16   7   5        3.49      -18.41     23.18 o 
  17   7   5      106.46      123.89     36.63 o 
 -17   8   5       93.12       27.80     30.21 o 
 -16   8   5       68.49      105.56     38.91 o 
 -15   8   5        4.64       13.31     25.08 o 
 -14   8   5       74.59       89.46     32.32 o 
 -13   8   5      172.35      177.97     34.57 o 
 -12   8   5       17.60       22.01     17.57 o 
 -11   8   5        4.90       14.18     16.56 o 
 -10   8   5      154.43      143.42     32.47 o 
  -9   8   5      572.56      645.28     49.24 o 
  -8   8   5       70.48       73.40     20.10 o 
  -7   8   5       12.23       -3.65     12.16 o 
  -6   8   5     1224.55     1214.34    128.29 o 
  -5   8   5       22.68       29.96     18.43 o 
  -4   8   5       44.38       14.56     17.20 o 
  -3   8   5      242.12      244.26     34.91 o 
  -2   8   5       15.39       19.53     18.75 o 
  -1   8   5      887.85      914.97     46.13 o 
   0   8   5     1231.84     1186.23     65.91 o 
   1   8   5      643.69      618.81     55.29 o 
   2   8   5      917.78      858.38     63.54 o 
   3   8   5       48.50       78.92     24.07 o 
   4   8   5      783.52      854.06     93.45 o 
   5   8   5      590.93      590.17     58.26 o 
   6   8   5       48.04       50.84     22.82 o 
   7   8   5     1860.33     1962.84    226.41 o 
   8   8   5      106.89      119.49     26.11 o 
   9   8   5        0.91      -10.69     15.41 o 
  10   8   5       45.06       14.30     24.58 o 
  11   8   5       39.98       46.27     23.33 o 
  12   8   5      226.17      168.53     33.61 o 
  13   8   5      544.15      514.36     65.00 o 
  14   8   5       34.70       18.87     25.56 o 
  15   8   5       37.80       21.14     24.98 o 
  16   8   5       96.04       67.72     33.05 o 
  17   8   5      137.88      108.64     37.38 o 
 -16   9   5      166.11      163.52     40.38 o 
 -15   9   5       29.48       35.13     25.61 o 
 -14   9   5        1.33       -2.85     18.89 o 
 -13   9   5        2.34        5.47     19.82 o 
 -12   9   5      343.32      493.12     51.27 o 
 -11   9   5       77.12       77.28     23.80 o 
 -10   9   5       87.80       72.44     30.03 o 
  -9   9   5      328.55      416.61     69.06 o 
  -8   9   5      189.31      156.43     29.61 o 
  -7   9   5     1445.48     1546.05     80.15 o 
  -6   9   5      909.14      950.28     69.07 o 
  -5   9   5     1030.17     1169.08     69.38 o 
  -4   9   5      759.13      765.57     60.06 o 
  -3   9   5       10.51       17.10     17.00 o 
  -2   9   5      680.27      721.11     63.34 o 
  -1   9   5     1009.62     1076.06     73.09 o 
   0   9   5      839.37      806.65     66.09 o 
   1   9   5     1489.75     1552.23     85.72 o 
   2   9   5      342.08      342.65     46.13 o 
   3   9   5      523.57      508.15     54.10 o 
   4   9   5      807.68      773.42     65.77 o 
   5   9   5      126.18      105.18     30.14 o 
   6   9   5     2555.03     2579.45    109.12 o 
   7   9   5      361.84      353.43     50.50 o 
   8   9   5      131.68       87.26     28.97 o 
   9   9   5     1497.64     1342.30    158.04 o 
  10   9   5      108.29       31.87     42.58 o 
  11   9   5      448.68      435.36     73.24 o 
  12   9   5      330.40      378.37     46.14 o 
  13   9   5      168.90      111.56     32.45 o 
  14   9   5      137.84       55.35     27.97 o 
  15   9   5       11.67        6.39     25.96 o 
 -15  10   5        8.77        8.73     28.82 o 
 -14  10   5        3.98       11.06     23.02 o 
 -13  10   5        4.44       11.41     20.06 o 
 -12  10   5       58.55       56.45     23.69 o 
 -11  10   5        9.96       -0.82     18.76 o 
 -10  10   5      272.59      315.52     48.77 o 
  -9  10   5       49.73       48.93     27.05 o 
  -8  10   5      336.63      357.22     49.87 o 
  -7  10   5        2.55       15.72     21.21 o 
  -6  10   5        5.12       -7.66     18.30 o 
  -5  10   5     1731.80     1830.24    121.39 o 
  -4  10   5       73.45       39.57     23.69 o 
  -3  10   5      472.19      501.64     57.53 o 
  -2  10   5      153.88      141.90     32.93 o 
  -1  10   5      217.94      185.70     68.70 o 
   0  10   5      177.67      179.30     35.91 o 
   1  10   5       65.72       79.36     27.65 o 
   2  10   5     2496.71     2424.64    106.50 o 
   3  10   5      238.53      231.30     47.33 o 
   4  10   5      595.45      587.87     89.32 o 
   5  10   5      299.22      257.51     44.32 o 
   6  10   5       78.52       23.39     24.13 o 
   7  10   5      327.07      436.96     57.71 o 
   8  10   5      365.96      383.40     55.44 o 
   9  10   5      382.05      384.25     57.00 o 
  10  10   5      748.08      822.35    207.35 o 
  11  10   5       16.68       30.36     29.96 o 
  12  10   5        6.04       26.99     29.27 o 
  13  10   5      620.55      697.33     79.74 o 
  14  10   5       19.60       13.05     32.42 o 
 -13  11   5       17.59       30.95     51.13 o 
 -12  11   5       33.75       27.29     34.39 o 
 -11  11   5      156.75      162.19     42.01 o 
 -10  11   5      100.90       40.88     29.70 o 
  -9  11   5       71.11       41.95     35.05 o 
  -8  11   5        6.54       10.62     24.23 o 
  -7  11   5      167.98      218.15     43.02 o 
  -6  11   5      303.31      285.42     45.21 o 
  -5  11   5      514.85      528.36     89.94 o 
  -4  11   5        4.31       35.23     40.99 o 
  -3  11   5      288.08      308.27     49.75 o 
  -2  11   5      153.45      166.86     39.69 o 
  -1  11   5      861.08      844.84     75.90 o 
   0  11   5       68.17      132.14     34.59 o 
   1  11   5     1228.08     1323.64     90.96 o 
   2  11   5      306.12      186.48     38.84 o 
   3  11   5      584.00      558.26     63.02 o 
   4  11   5        2.13        9.85     25.58 o 
   5  11   5        6.62       -9.12     22.34 o 
   6  11   5      802.36      937.53     82.45 o 
   7  11   5      153.79      179.59     43.24 o 
   8  11   5       66.19       35.74     27.46 o 
   9  11   5       44.71       27.76     38.60 o 
  10  11   5      100.43      104.71     36.83 o 
  11  11   5       58.85       93.70     39.55 o 
  12  11   5        0.57      -18.59     29.71 o 
  13  11   5       14.84      -19.75     26.18 o 
 -11  12   5       11.62       19.24     29.73 o 
 -10  12   5      212.56      232.55     49.51 o 
  -9  12   5      245.26      238.19     48.01 o 
  -8  12   5       94.72       43.51     28.33 o 
  -7  12   5       48.43       39.24     43.40 o 
  -6  12   5        4.59        9.45     32.72 o 
  -5  12   5        6.47      -19.11     30.56 o 
  -4  12   5       61.62       25.89     67.39 o 
  -3  12   5       98.91       92.50     34.15 o 
  -2  12   5        9.87       -0.18     24.38 o 
  -1  12   5       20.16       10.93     26.16 o 
   0  12   5      298.00      292.01     50.89 o 
   1  12   5        2.98      -19.12     20.43 o 
   2  12   5      318.13      273.70     48.53 o 
   3  12   5        0.47       29.83     25.21 o 
   4  12   5      174.35      170.65     41.56 o 
   5  12   5       11.62      -10.78     37.39 o 
   6  12   5        5.07       17.76     25.36 o 
   7  12   5      117.58      126.14     40.51 o 
   8  12   5       19.42      -11.24     25.13 o 
   9  12   5        0.11       -1.69     47.15 o 
  10  12   5      305.73      392.60     64.05 o 
  11  12   5       26.44       41.83     36.34 o 
  -9  13   5       56.89       85.42     50.34 o 
  -8  13   5       40.13      -10.84     38.32 o 
  -7  13   5        8.76      -28.30     32.67 o 
  -6  13   5        1.35       -3.13     42.53 o 
  -5  13   5       14.59       33.75     40.88 o 
  -4  13   5      264.22      168.93     42.56 o 
  -3  13   5        0.10      -29.17     30.71 o 
  -2  13   5      183.89      186.75     49.46 o 
  -1  13   5        3.98       -3.35     25.42 o 
   0  13   5       29.32       50.81     29.92 o 
   1  13   5      448.34      381.50     60.54 o 
   2  13   5        6.17       15.63     26.52 o 
   3  13   5      265.57      323.55     57.79 o 
   4  13   5       31.02       61.31     34.02 o 
   5  13   5       13.74       10.07     28.88 o 
   6  13   5       82.74       69.46     33.26 o 
   7  13   5      119.24       72.11     49.28 o 
   8  13   5       41.53       22.45     34.84 o 
  -5  14   5      123.40      125.21     44.45 o 
  -4  14   5       54.11       57.97     33.12 o 
  -3  14   5       61.76       97.24     62.33 o 
  -2  14   5       31.61       -5.76     26.78 o 
  -1  14   5       47.57       31.32     29.83 o 
   0  14   5       81.08       92.87     39.75 o 
   1  14   5       37.71       35.87     72.06 o 
   2  14   5       57.67      158.38     45.07 o 
   3  14   5       21.33      -15.36     28.37 o 
   4  14   5        4.28       -9.46     30.00 o 
 -20   0   6        0.86       13.56     46.02 o 
 -19   0   6      821.24      661.70    110.63 o 
 -18   0   6      290.71      240.68     71.39 o 
 -17   0   6      182.97      319.68     76.02 o 
 -16   0   6        0.36       18.34     33.03 o 
 -15   0   6      308.12      307.15     69.34 o 
 -14   0   6       34.13       39.81     29.89 o 
 -13   0   6      641.73      508.90     79.25 o 
 -12   0   6     6393.55     6660.85    252.88 o 
 -11   0   6      417.52      318.51     39.21 o 
 -10   0   6     1301.22     1255.87     62.22 o 
  -9   0   6       79.11       79.47     21.89 o 
  -8   0   6     1718.52     1785.14     70.58 o 
  -7   0   6     6360.54     6102.78    139.59 o 
  -6   0   6     1532.02     1545.09     41.22 o 
  -5   0   6      496.73      480.81     24.17 o 
  -4   0   6     5801.00     5969.58     96.77 o 
  -3   0   6       93.18       45.90     14.85 o 
  -2   0   6      837.54      891.09     49.71 o 
  -1   0   6     9907.06     9733.67    172.32 o 
   0   0   6     3688.73     3866.49     73.09 o 
   1   0   6    32416.21    31907.14    369.07 o 
   2   0   6      466.45      557.73     39.87 o 
   3   0   6      190.77      277.12     18.37 o 
   4   0   6    11810.62    11879.34    162.37 o 
   5   0   6        0.08       11.14      8.68 o 
   6   0   6        6.11        4.66      8.69 o 
   7   0   6      476.74      428.58     25.85 o 
   8   0   6       62.08      101.27     23.58 o 
   9   0   6       29.66       10.07     15.39 o 
  10   0   6      289.42      351.06     68.16 o 
  11   0   6       84.41      190.97     53.83 o 
  12   0   6     5080.03     4979.06    224.50 o 
  13   0   6      260.43      353.27     72.99 o 
  14   0   6       24.10       51.05     41.40 o 
  15   0   6      725.51      978.61    122.29 o 
  16   0   6       84.66       94.46     51.98 o 
  17   0   6       30.20      125.17     58.40 o 
  18   0   6      225.06      107.14     57.47 o 
  19   0   6     1880.48     1782.68    156.45 o 
 -20   1   6        0.75       47.46     48.56 o 
 -19   1   6        0.68       -6.08     27.46 o 
 -18   1   6       26.60       65.06     30.49 o 
 -17   1   6       36.61       58.34     29.91 o 
 -16   1   6      471.06      529.40     63.31 o 
 -15   1   6      432.25      431.48     63.02 o 
 -14   1   6      912.91     1052.86    121.29 o 
 -13   1   6      207.51      135.18     25.46 o 
 -12   1   6     2105.99     1999.66     58.95 o 
 -11   1   6      283.69      265.78     32.89 o 
 -10   1   6      892.65      938.06     39.41 o 
  -9   1   6      223.57      178.09     20.68 o 
  -8   1   6     2637.91     2643.01     61.71 o 
  -7   1   6     1200.10     1238.69     33.03 o 
  -6   1   6      200.26      179.48     15.08 o 
  -5   1   6     3088.98     3140.04     53.06 o 
  -4   1   6      239.90      234.10     12.93 o 
  -3   1   6     9552.44     9388.52     95.59 o 
  -2   1   6      768.86      744.86     20.27 o 
  -1   1   6      562.46      558.91     28.35 o 
   0   1   6    13255.62    12820.51    129.67 o 
   1   1   6     4027.08     4099.97     56.61 o 
   2   1   6      209.86      182.11     15.54 o 
   3   1   6     5497.19     5308.70     81.08 o 
   4   1   6     1166.99     1104.95     33.27 o 
   5   1   6      216.60      185.52     21.72 o 
   6   1   6       17.90       22.84     10.30 o 
   7   1   6       17.13       28.04     10.70 o 
   8   1   6     2383.00     2394.18     55.99 o 
   9   1   6       44.30       61.91     14.02 o 
  10   1   6       27.81        7.94     17.94 o 
  11   1   6        6.54       -8.30     18.31 o 
  12   1   6     1905.68     1965.07    137.39 o 
  13   1   6      142.90      161.37     76.17 o 
  14   1   6        1.69       43.55     25.78 o 
  15   1   6     1728.36     1839.06    102.51 o 
  16   1   6       69.94       23.55     30.87 o 
  17   1   6       56.28       57.34     34.00 o 
  18   1   6       28.00       38.65     34.75 o 
  19   1   6       77.56       95.13     41.78 o 
 -20   2   6        8.65       13.91     41.78 o 
 -19   2   6        9.00      -24.21     24.21 o 
 -18   2   6      120.28       95.11     35.03 o 
 -17   2   6       11.77       52.75     30.80 o 
 -16   2   6        3.90      -11.95     19.33 o 
 -15   2   6      154.39      202.82     40.68 o 
 -14   2   6      215.66      170.97     44.40 o 
 -13   2   6     1233.80     1126.84    118.59 o 
 -12   2   6        2.21      -10.58     12.83 o 
 -11   2   6      687.09      730.42     39.24 o 
 -10   2   6      117.14      100.98     27.60 o 
  -9   2   6      232.74      236.37     23.39 o 
  -8   2   6     2054.89     2025.48     54.11 o 
  -7   2   6     3517.95     3578.98     72.37 o 
  -6   2   6       12.17       21.82      8.33 o 
  -5   2   6     4646.62     4613.82     69.79 o 
  -4   2   6     1609.56     1524.96     29.31 o 
  -3   2   6     1065.72     1194.93     42.57 o 
  -2   2   6        0.78       -1.76      5.52 o 
  -1   2   6     1316.02     1268.32     30.08 o 
   0   2   6       73.50       84.90      8.66 o 
   1   2   6     5212.09     5292.25     81.86 o 
   2   2   6      183.01      170.84     19.82 o 
   3   2   6      932.98     1003.83     32.78 o 
   4   2   6     4235.13     4063.46     72.28 o 
   5   2   6      479.48      489.90     29.29 o 
   6   2   6      674.94      703.81     30.50 o 
   7   2   6      539.53      553.73     33.48 o 
   8   2   6     1913.80     1828.28     49.98 o 
   9   2   6        1.70      -10.58     10.58 o 
  10   2   6      552.07      600.78     35.78 o 
  11   2   6     1474.43     1557.58     52.56 o 
  12   2   6      810.62      820.86    117.93 o 
  13   2   6      677.65      621.87    157.63 o 
  14   2   6      136.09       77.22     32.97 o 
  15   2   6        4.75      -21.52     23.77 o 
  16   2   6       54.41       73.30     32.76 o 
  17   2   6       28.30       25.52     30.96 o 
  18   2   6        3.15        8.56     31.29 o 
  19   2   6       30.93      107.82     42.56 o 
 -20   3   6       14.06       23.31     31.41 o 
 -19   3   6      126.92      115.78     40.80 o 
 -18   3   6      134.12      101.14     38.98 o 
 -17   3   6       83.13       77.53     32.97 o 
 -16   3   6      172.31      171.52     40.30 o 
 -15   3   6       38.55       11.11     33.75 o 
 -14   3   6      197.21      199.45     31.30 o 
 -13   3   6        8.45        5.59     16.10 o 
 -12   3   6      184.38      161.38     26.57 o 
 -11   3   6       21.88        3.55     11.83 o 
 -10   3   6      186.94      165.57     25.99 o 
  -9   3   6       10.11       17.03     11.37 o 
  -8   3   6       17.49       15.64     11.86 o 
  -7   3   6      260.53      313.64     49.53 o 
  -6   3   6       59.37       93.51     20.68 o 
  -5   3   6       71.29       80.93     13.22 o 
  -4   3   6      539.19      645.33     28.19 o 
  -3   3   6     1020.88     1023.74     31.09 o 
  -2   3   6      282.05      319.78     16.44 o 
  -1   3   6     1474.23     1456.65     31.26 o 
   0   3   6      569.93      622.87     15.82 o 
   1   3   6      439.20      440.01     24.91 o 
   2   3   6     4015.92     4146.50     73.57 o 
   3   3   6     1336.70     1442.04     41.31 o 
   4   3   6      833.54      834.92     32.13 o 
   5   3   6      484.32      536.01     28.44 o 
   6   3   6      294.91      333.52     34.78 o 
   7   3   6      498.69      523.70     31.94 o 
   8   3   6       92.68      101.90     30.86 o 
   9   3   6      271.55      316.02     40.61 o 
  10   3   6      598.53      626.03     45.89 o 
  11   3   6        5.97        7.78     11.69 o 
  12   3   6       44.79       80.39     18.15 o 
  13   3   6      213.78      198.71     26.16 o 
  14   3   6       64.46      103.93     35.43 o 
  15   3   6       48.51       56.34     32.22 o 
  16   3   6       75.23       57.33     31.50 o 
  17   3   6      187.42      111.63     42.09 o 
  18   3   6       21.88        7.28     31.27 o 
  19   3   6      186.28      248.44    113.48 o 
 -19   4   6        3.59       -3.43     27.54 o 
 -18   4   6       43.10       21.99     28.57 o 
 -17   4   6        4.77      -17.86     17.86 o 
 -16   4   6        0.19       -6.06     20.64 o 
 -15   4   6      142.82      101.28     32.03 o 
 -14   4   6       18.43        2.65     19.80 o 
 -13   4   6        4.02       -8.82     14.24 o 
 -12   4   6      367.81      403.83     40.71 o 
 -11   4   6      371.70      354.71     30.96 o 
 -10   4   6      407.93      403.23     32.22 o 
  -9   4   6      280.92      241.15     33.58 o 
  -8   4   6       25.30       14.84     14.31 o 
  -7   4   6     3471.34     3537.65    143.79 o 
  -6   4   6       21.21       20.84     13.80 o 
  -5   4   6      697.10      720.87     32.51 o 
  -4   4   6     2130.25     2180.19     52.10 o 
  -3   4   6      513.19      532.93     26.61 o 
  -2   4   6      725.43      696.41     23.19 o 
  -1   4   6     1103.35     1085.33     24.52 o 
   0   4   6      852.25      878.87     33.04 o 
   1   4   6     1167.76     1158.85     47.91 o 
   2   4   6       60.61       44.02     12.28 o 
   3   4   6      256.68      222.49     23.23 o 
   4   4   6      782.39      840.94     33.83 o 
   5   4   6       36.90       36.44     12.84 o 
   6   4   6      574.96      621.11     33.47 o 
   7   4   6      943.44      923.26     42.77 o 
   8   4   6        8.18       24.29     14.68 o 
   9   4   6      429.58      424.24     38.64 o 
  10   4   6       19.45       20.08     16.26 o 
  11   4   6      822.98      925.11     60.68 o 
  12   4   6       16.12       -6.26     15.92 o 
  13   4   6      100.02      119.63     26.33 o 
  14   4   6       51.99       55.09     20.74 o 
  15   4   6       72.68       72.37     36.70 o 
  16   4   6       47.90       89.18     37.73 o 
  17   4   6       13.37       30.48     33.67 o 
  18   4   6       26.80       49.31     87.03 o 
  19   4   6        0.65       -1.44     33.88 o 
 -19   5   6       46.44       35.17     34.06 o 
 -18   5   6       87.42       82.24     36.09 o 
 -17   5   6       66.14       86.07     37.01 o 
 -16   5   6      288.61      234.85     46.06 o 
 -15   5   6      131.39      104.81     32.70 o 
 -14   5   6      523.28      609.11     76.76 o 
 -13   5   6      237.74      243.01     51.16 o 
 -12   5   6        2.42        6.55     15.91 o 
 -11   5   6      362.30      375.42     38.95 o 
 -10   5   6      320.13      383.93     38.07 o 
  -9   5   6       38.24       44.05     17.57 o 
  -8   5   6      928.40      910.20     81.00 o 
  -7   5   6      170.92      173.29     25.06 o 
  -6   5   6      610.05      613.61     50.53 o 
  -5   5   6      812.68      820.16     42.60 o 
  -4   5   6       27.60       35.23     16.14 o 
  -3   5   6     4096.74     4068.45     66.76 o 
  -2   5   6      877.39      897.39     45.14 o 
  -1   5   6     1050.55     1036.10     29.75 o 
   0   5   6     6462.17     6433.81    103.15 o 
   1   5   6       43.34       46.26     17.58 o 
   2   5   6     5412.36     5573.44     96.07 o 
   3   5   6      301.58      306.18     25.57 o 
   4   5   6      835.18      790.90     36.15 o 
   5   5   6      557.41      579.28     34.08 o 
   6   5   6        6.81        5.80     10.93 o 
   7   5   6        9.25        1.38     13.53 o 
   8   5   6     2051.05     2086.87     93.48 o 
   9   5   6     1364.48     1361.05     60.09 o 
  10   5   6       27.69      -12.40     12.40 o 
  11   5   6       24.03       17.12     18.43 o 
  12   5   6      104.25       81.26     24.30 o 
  13   5   6        8.65       34.05     21.43 o 
  14   5   6      222.05      139.15     31.06 o 
  15   5   6      494.03      501.67     52.56 o 
  16   5   6       92.92       68.03     47.12 o 
  17   5   6       23.79       -9.57     61.45 o 
  18   5   6       73.20        4.98     35.21 o 
 -18   6   6      199.87      136.80     41.67 o 
 -17   6   6       30.03       23.54     28.87 o 
 -16   6   6       13.41       17.87     26.72 o 
 -15   6   6       59.43       55.20     29.11 o 
 -14   6   6      771.47      695.93     74.58 o 
 -13   6   6       77.55       62.65     26.35 o 
 -12   6   6     1171.19     1162.28     76.39 o 
 -11   6   6       93.46       76.23     31.49 o 
 -10   6   6      276.24      304.41     35.75 o 
  -9   6   6       26.21        2.33     22.63 o 
  -8   6   6     1711.31     1724.33    107.70 o 
  -7   6   6      391.26      425.69     42.51 o 
  -6   6   6      207.63      215.66     27.92 o 
  -5   6   6      490.53      569.88     33.23 o 
  -4   6   6     2505.47     2538.06     54.48 o 
  -3   6   6     1309.35     1397.01     41.32 o 
  -2   6   6     2669.27     2594.77     61.28 o 
  -1   6   6     4431.33     4387.30    102.97 o 
   0   6   6      302.60      276.64     44.19 o 
   1   6   6     2594.04     2620.22     63.90 o 
   2   6   6       77.50       76.37     15.96 o 
   3   6   6      322.64      345.25     28.10 o 
   4   6   6     4704.29     4704.87     92.45 o 
   5   6   6       37.22       40.52     23.47 o 
   6   6   6      652.30      624.87     37.88 o 
   7   6   6      273.32      312.06     51.96 o 
   8   6   6     1169.09     1235.73     57.44 o 
   9   6   6      109.81      165.25     28.43 o 
  10   6   6      299.12      341.67     82.07 o 
  11   6   6        8.71        1.06     20.99 o 
  12   6   6      419.54      438.83     46.98 o 
  13   6   6      176.24      179.00     32.64 o 
  14   6   6        3.46       11.38     23.25 o 
  15   6   6      612.53      692.83     67.93 o 
  16   6   6      543.46      533.25     56.89 o 
  17   6   6      197.05      258.91     58.01 o 
 -18   7   6        2.77        0.07     28.86 o 
 -17   7   6       21.64       10.14     28.67 o 
 -16   7   6       12.82       -0.37     25.57 o 
 -15   7   6      139.63      198.29     44.41 o 
 -14   7   6      454.40      483.61    129.51 o 
 -13   7   6        2.56       -6.14     17.99 o 
 -12   7   6      413.71      337.59     48.03 o 
 -11   7   6      840.25      806.48     69.17 o 
 -10   7   6      910.40      947.59    135.11 o 
  -9   7   6      121.03      135.06     30.40 o 
  -8   7   6      832.67      752.71     68.13 o 
  -7   7   6      235.34      220.29     27.35 o 
  -6   7   6       62.90       55.91     15.19 o 
  -5   7   6     1148.79     1146.95     45.94 o 
  -4   7   6      652.94      659.73     51.56 o 
  -3   7   6    10973.74    10945.49    192.26 o 
  -2   7   6        0.52       -4.46     14.39 o 
  -1   7   6       31.92       23.87     17.67 o 
   0   7   6     2399.14     2343.67     75.99 o 
   1   7   6       27.86       35.86     22.01 o 
   2   7   6      657.27      680.58     46.47 o 
   3   7   6     4522.49     4348.18    143.75 o 
   4   7   6       73.00       69.71     19.40 o 
   5   7   6      497.92      511.97     42.69 o 
   6   7   6      600.27      561.31     44.80 o 
   7   7   6       23.80        4.47     14.07 o 
   8   7   6      646.66      641.44     50.56 o 
   9   7   6      345.69      342.24     39.88 o 
  10   7   6      287.00      221.63     34.21 o 
  11   7   6      126.20       91.78     26.33 o 
  12   7   6       83.10       40.78     27.81 o 
  13   7   6       29.04        6.57     21.57 o 
  14   7   6       23.49       17.50     23.91 o 
  15   7   6      214.20      241.07     46.08 o 
  16   7   6      168.74      210.98     53.12 o 
  17   7   6       19.53       19.43     29.94 o 
 -17   8   6        3.94      -17.32     26.66 o 
 -16   8   6        0.99       31.42     31.43 o 
 -15   8   6        1.72       28.78     26.33 o 
 -14   8   6       23.46       -3.43     24.77 o 
 -13   8   6      250.72      153.91     39.20 o 
 -12   8   6      264.51      220.64     33.99 o 
 -11   8   6       60.71       51.06     19.39 o 
 -10   8   6      281.55      308.53     37.20 o 
  -9   8   6       31.88       28.93     16.99 o 
  -8   8   6      676.66      722.10     50.22 o 
  -7   8   6      508.30      674.43     46.97 o 
  -6   8   6      254.36      198.02     29.16 o 
  -5   8   6       15.84       26.36     18.85 o 
  -4   8   6      336.60      298.18     41.91 o 
  -3   8   6      422.45      506.21     54.16 o 
  -2   8   6      185.05       90.76     39.19 o 
  -1   8   6     1189.64     1194.02     79.28 o 
   0   8   6      335.68      297.22     41.86 o 
   1   8   6     2942.93     2875.61    107.75 o 
   2   8   6      302.28      351.10     46.64 o 
   3   8   6      146.46      160.93     31.69 o 
   4   8   6      390.71      420.55    152.80 o 
   5   8   6       81.90       43.48     22.57 o 
   6   8   6      417.98      364.43     38.58 o 
   7   8   6      164.75      176.85     35.79 o 
   8   8   6      565.33      763.34     56.67 o 
   9   8   6        1.01       15.74     18.45 o 
  10   8   6       97.82       94.70     26.02 o 
  11   8   6       94.61       52.31     27.55 o 
  12   8   6      154.47      174.10     40.08 o 
  13   8   6      224.59      223.67     38.38 o 
  14   8   6        4.92       -3.53     22.32 o 
  15   8   6       10.51       30.18     27.24 o 
  16   8   6        0.73      -18.18     25.60 o 
 -16   9   6       22.77       26.97     37.20 o 
 -15   9   6        0.46      -19.46     21.89 o 
 -14   9   6      178.35      245.91     52.30 o 
 -13   9   6       32.66       63.04     25.49 o 
 -12   9   6       50.26       40.22     22.31 o 
 -11   9   6       23.65       28.36     19.36 o 
 -10   9   6       73.00       37.69     20.74 o 
  -9   9   6       49.95       73.18     22.11 o 
  -8   9   6        4.44       -4.51     14.90 o 
  -7   9   6        0.10       -9.07     18.97 o 
  -6   9   6      251.74      236.85     38.98 o 
  -5   9   6      185.58      188.29     54.34 o 
  -4   9   6       61.80       38.15     21.20 o 
  -3   9   6      331.64      234.86     55.09 o 
  -2   9   6      196.20      225.31     48.28 o 
  -1   9   6      174.80      154.61     43.32 o 
   0   9   6       24.16        7.49     17.30 o 
   1   9   6        0.01       -6.43     20.34 o 
   2   9   6      158.29      195.53     37.64 o 
   3   9   6       14.18      -14.87     14.87 o 
   4   9   6       25.85       29.04     29.71 o 
   5   9   6       81.02       70.67     26.40 o 
   6   9   6       30.22       48.70     25.55 o 
   7   9   6      510.45      549.75     61.71 o 
   8   9   6        0.16       18.84     23.49 o 
   9   9   6      332.86      279.47     56.97 o 
  10   9   6       24.94       26.53     21.53 o 
  11   9   6       22.74       43.91     23.07 o 
  12   9   6       15.22        8.64     24.69 o 
  13   9   6        3.58       14.67     23.93 o 
  14   9   6      173.18      127.02     43.92 o 
  15   9   6      128.57       87.32     34.20 o 
 -14  10   6        0.19      -19.14     20.73 o 
 -13  10   6       16.46       45.02     24.19 o 
 -12  10   6      110.39       76.74     30.01 o 
 -11  10   6       78.99       74.62     30.26 o 
 -10  10   6        3.52       -3.58     22.17 o 
  -9  10   6      257.18      315.49     64.54 o 
  -8  10   6       29.13        2.22     22.09 o 
  -7  10   6       22.69       40.22     38.42 o 
  -6  10   6       22.65       32.41     34.41 o 
  -5  10   6       11.55       -2.05     31.07 o 
  -4  10   6     1357.66     1151.61     83.17 o 
  -3  10   6       44.74       24.05     29.69 o 
  -2  10   6      153.01      184.91     38.02 o 
  -1  10   6        4.89       -5.24     18.36 o 
   0  10   6       44.35       53.77     25.79 o 
   1  10   6        5.05       25.24     22.92 o 
   2  10   6      148.50       94.32     53.57 o 
   3  10   6      380.59      374.14     52.38 o 
   4  10   6      102.34       97.82     31.75 o 
   5  10   6        5.53       -4.68     37.34 o 
   6  10   6       18.01       40.41     27.02 o 
   7  10   6        6.86       16.64     25.04 o 
   8  10   6       35.19       29.53     27.24 o 
   9  10   6        6.20       25.40     24.69 o 
  10  10   6        0.02      -15.09     23.93 o 
  11  10   6       31.71       20.39     28.55 o 
  12  10   6        0.13       32.86     33.08 o 
  13  10   6        0.72       16.82     30.03 o 
 -13  11   6      154.85      225.30     48.42 o 
 -12  11   6       56.31       73.97     38.74 o 
 -11  11   6      149.62       95.26     37.80 o 
 -10  11   6        1.67       10.73     36.62 o 
  -9  11   6       31.36      -10.53     34.62 o 
  -8  11   6     1553.85     1726.24    142.94 o 
  -7  11   6       25.70        6.11     37.44 o 
  -6  11   6      395.68      232.47     62.87 o 
  -5  11   6      125.05      113.09     31.85 o 
  -4  11   6       46.86       47.97     56.76 o 
  -3  11   6      405.00      391.18     54.44 o 
  -2  11   6        6.80        9.75     22.56 o 
  -1  11   6      638.02      782.47     75.50 o 
   0  11   6      433.34      434.35    104.68 o 
   1  11   6        4.03       -2.07     23.76 o 
   2  11   6      404.98      329.89     51.13 o 
   3  11   6      414.20      417.13     57.01 o 
   4  11   6       24.46       16.01     24.05 o 
   5  11   6      451.61      401.29     57.93 o 
   6  11   6        1.34      -10.18     23.80 o 
   7  11   6       48.41       92.06     34.39 o 
   8  11   6      265.08      258.97     50.39 o 
   9  11   6        5.37        4.82     25.28 o 
  10  11   6       95.24       93.23     48.43 o 
  11  11   6      184.10      159.31     66.21 o 
  12  11   6        2.55        9.57     34.85 o 
 -11  12   6       44.15       51.57     48.85 o 
 -10  12   6        5.65       21.01     41.96 o 
  -9  12   6      107.85       81.05     52.13 o 
  -8  12   6      131.90      146.07     61.48 o 
  -7  12   6      847.30      910.60    124.35 o 
  -6  12   6       12.48       35.44     45.61 o 
  -5  12   6       16.66       20.15     23.88 o 
  -4  12   6      194.30      127.35     36.89 o 
  -3  12   6       18.96       -2.05     22.68 o 
  -2  12   6       80.53       21.31     27.23 o 
  -1  12   6      674.04      605.24     97.05 o 
   0  12   6       29.60       41.69     27.77 o 
   1  12   6      576.61      609.11    169.91 o 
   2  12   6       62.43       46.93     28.40 o 
   3  12   6        9.43       15.74     23.84 o 
   4  12   6      499.11      426.13     60.23 o 
   5  12   6       32.02       39.53     29.03 o 
   6  12   6       15.62        5.69     26.54 o 
   7  12   6       52.87       -2.78     27.08 o 
   8  12   6       12.04       16.79     31.08 o 
   9  12   6      245.19      287.76     55.88 o 
  10  12   6       10.58       18.25     36.81 o 
  -8  13   6       59.97       48.08     46.95 o 
  -7  13   6       99.54      113.61     55.47 o 
  -6  13   6      132.42      130.25     38.81 o 
  -5  13   6      187.21      192.08     45.17 o 
  -4  13   6        5.57       -0.47     27.80 o 
  -3  13   6      295.97      226.96     59.99 o 
  -2  13   6       20.41       -8.18     24.84 o 
  -1  13   6      128.22      104.49     39.19 o 
   0  13   6      429.75      398.53     74.78 o 
   1  13   6        0.02        6.74     27.23 o 
   2  13   6      283.52      320.30     63.77 o 
   3  13   6      305.99      292.43     53.64 o 
   4  13   6      105.05      122.15     40.42 o 
   5  13   6       84.34      123.01     45.36 o 
   6  13   6       34.44       92.18     40.02 o 
   7  13   6        5.46       -1.63     34.95 o 
  -2  14   6      255.42      291.46     78.33 o 
  -1  14   6      172.52       82.78     69.67 o 
   0  14   6       51.12       58.16     37.64 o 
   1  14   6       66.87       96.47     38.19 o 
 -20   1   7      160.91      202.96     53.10 o 
 -19   1   7      188.53       51.43     71.21 o 
 -18   1   7       28.13       43.80     47.72 o 
 -17   1   7      278.09      327.60     54.35 o 
 -16   1   7       53.26       78.62     33.17 o 
 -15   1   7      104.70      102.02     32.23 o 
 -14   1   7      414.42      284.59     45.76 o 
 -13   1   7      218.56      240.85     33.10 o 
 -12   1   7     1453.93     1525.90     64.59 o 
 -11   1   7      212.36      189.54     23.65 o 
 -10   1   7      127.95      106.26     18.47 o 
  -9   1   7      775.69      785.73     48.51 o 
  -8   1   7       32.93       18.79     11.89 o 
  -7   1   7     1066.05     1060.76     42.84 o 
  -6   1   7     4047.96     3999.86     77.69 o 
  -5   1   7      930.15      981.69     29.89 o 
  -4   1   7      866.98      888.34     32.56 o 
  -3   1   7     2473.55     2597.07     42.49 o 
  -2   1   7      417.79      486.22     27.87 o 
  -1   1   7     4738.31     4769.28     61.34 o 
   0   1   7        3.81        5.42      6.02 o 
   1   1   7     1384.60     1318.53     28.67 o 
   2   1   7     1342.33     1384.49     38.20 o 
   3   1   7      138.72      129.95     18.90 o 
   4   1   7      874.28      882.60     31.38 o 
   5   1   7      114.91      138.67     21.41 o 
   6   1   7     1145.78     1153.60     48.82 o 
   7   1   7       79.81       70.07     18.24 o 
   8   1   7        7.31       21.90     16.75 o 
   9   1   7      490.05      550.36     59.04 o 
  10   1   7       15.60      -10.61     19.10 o 
  11   1   7     2474.33     2485.63    155.11 o 
  12   1   7       28.84      -10.42     20.56 o 
  13   1   7        6.12        7.07     24.27 o 
  14   1   7       66.57       37.25     52.59 o 
  15   1   7      140.59       48.38     29.40 o 
  16   1   7       93.75      112.01     40.12 o 
  17   1   7      230.78      185.66     48.54 o 
  18   1   7       91.42      116.12     47.48 o 
  19   1   7      287.94      369.85    132.31 o 
 -19   2   7       68.67       44.54     32.93 o 
 -18   2   7       82.72       58.39     32.93 o 
 -17   2   7      251.89      316.77     53.25 o 
 -16   2   7      776.09      624.99    104.34 o 
 -15   2   7      112.91      135.60     35.79 o 
 -14   2   7       72.70      100.17     24.51 o 
 -13   2   7     1186.34     1226.80     61.22 o 
 -12   2   7      120.87      145.65     22.92 o 
 -11   2   7      346.89      350.11     39.42 o 
 -10   2   7      979.78      996.41     60.57 o 
  -9   2   7      837.74      907.24     41.08 o 
  -8   2   7     4642.04     4648.73     89.99 o 
  -7   2   7      798.58      795.56     44.63 o 
  -6   2   7      351.41      363.24     22.35 o 
  -5   2   7     6360.86     6076.11     86.46 o 
  -4   2   7      393.74      384.70     22.14 o 
  -3   2   7      601.10      598.67     26.77 o 
  -2   2   7      443.76      464.38     19.96 o 
  -1   2   7     5817.36     5926.48    102.49 o 
   0   2   7        7.43       -4.85      7.55 o 
   1   2   7     5538.39     5419.77     86.77 o 
   2   2   7      656.38      667.70     37.23 o 
   3   2   7      454.24      404.60     26.23 o 
   4   2   7     1212.15     1373.22     54.90 o 
   5   2   7      281.30      346.52     25.29 o 
   6   2   7      446.06      505.21     30.02 o 
   7   2   7      596.11      564.29     31.46 o 
   8   2   7     1362.12     1282.22     97.64 o 
   9   2   7     2438.66     2455.63    104.65 o 
  10   2   7     2625.87     2715.44    112.33 o 
  11   2   7      216.83      217.01     41.53 o 
  12   2   7      476.95      441.42     58.27 o 
  13   2   7     1251.86     1311.54     94.58 o 
  14   2   7      519.29      460.55     86.49 o 
  15   2   7      438.25      482.45     64.62 o 
  16   2   7      236.48      312.79     58.46 o 
  17   2   7        3.60       -2.58     28.02 o 
  18   2   7      360.37      326.72    101.95 o 
 -19   3   7      242.64      273.21     54.93 o 
 -18   3   7        1.40       -8.64     27.20 o 
 -17   3   7      334.74      266.46     91.32 o 
 -16   3   7        1.80      -19.93     19.93 o 
 -15   3   7      195.91       38.46     64.02 o 
 -14   3   7      466.14      464.74     57.99 o 
 -13   3   7       99.82      121.95     27.18 o 
 -12   3   7     1851.90     2092.09     77.17 o 
 -11   3   7        8.26        9.88     13.26 o 
 -10   3   7       49.79       22.80     13.43 o 
  -9   3   7     2211.24     2224.39     78.37 o 
  -8   3   7      310.18      315.86     27.99 o 
  -7   3   7     2662.06     2643.46     79.46 o 
  -6   3   7     5965.08     5912.31     88.67 o 
  -5   3   7     1434.12     1331.03     46.50 o 
  -4   3   7     3705.71     3960.55     74.54 o 
  -3   3   7     2179.40     2151.95     50.26 o 
  -2   3   7      545.82      568.45     22.12 o 
  -1   3   7     4055.62     3876.56     72.82 o 
   0   3   7     2083.86     2027.27     49.44 o 
   1   3   7      145.88      134.23     16.40 o 
   2   3   7      131.46      133.81     16.60 o 
   3   3   7      427.81      438.26     30.07 o 
   4   3   7       51.26       46.53     12.39 o 
   5   3   7     1716.72     1736.26     49.51 o 
   6   3   7     1318.20     1346.00     44.39 o 
   7   3   7      225.47      232.42     23.82 o 
   8   3   7       10.36        6.64     14.29 o 
   9   3   7        4.23       17.73     15.41 o 
  10   3   7       47.63       70.30     36.42 o 
  11   3   7       84.15       96.38     52.54 o 
  12   3   7      539.66      594.97     67.49 o 
  13   3   7       14.23       12.70     26.14 o 
  14   3   7      501.73      443.93     63.64 o 
  15   3   7      127.54       92.61     37.28 o 
  16   3   7       41.22       21.44     50.95 o 
  17   3   7      641.94      646.13     80.58 o 
  18   3   7      207.47      251.59     55.84 o 
 -19   4   7       29.72      -21.05     27.49 o 
 -18   4   7        5.32       26.46     28.86 o 
 -17   4   7       39.18       23.69     27.50 o 
 -16   4   7      348.45      414.99     59.30 o 
 -15   4   7       84.73      205.83     42.68 o 
 -14   4   7        1.51       29.31     19.05 o 
 -13   4   7      721.54      757.85     56.71 o 
 -12   4   7        6.05       24.51     17.50 o 
 -11   4   7       37.54       12.29     13.28 o 
 -10   4   7     3363.75     3533.27     83.27 o 
  -9   4   7      109.64      100.16     18.81 o 
  -8   4   7     1869.49     1899.58     65.62 o 
  -7   4   7        1.70       10.86     11.68 o 
  -6   4   7        2.08       -4.65      8.88 o 
  -5   4   7     2269.94     2234.06     56.55 o 
  -4   4   7      208.50      210.40     20.56 o 
  -3   4   7     1546.68     1625.71     72.87 o 
  -2   4   7     3563.04     3489.66     93.79 o 
  -1   4   7      263.35      219.19     19.82 o 
   0   4   7        9.27       16.60      9.77 o 
   1   4   7        9.23       21.52     10.10 o 
   2   4   7       17.33        8.34      9.72 o 
   3   4   7      245.41      284.28     29.52 o 
   4   4   7     1261.72     1240.35     78.49 o 
   5   4   7      806.86      768.70     44.44 o 
   6   4   7      112.46       97.84     18.05 o 
   7   4   7      926.07      837.05     40.30 o 
   8   4   7     1549.39     1626.64     62.77 o 
   9   4   7      202.86      201.72     29.26 o 
  10   4   7      446.56      431.15     41.68 o 
  11   4   7       86.78       44.25     25.47 o 
  12   4   7        0.24       21.39     23.57 o 
  13   4   7      147.04      166.26     68.21 o 
  14   4   7        2.05       -6.17     25.44 o 
  15   4   7      433.81      654.36     78.36 o 
  16   4   7      271.89      257.96     54.21 o 
  17   4   7        1.52       54.06     37.16 o 
  18   4   7       49.03       35.26     37.49 o 
 -18   5   7       31.18       18.04     32.01 o 
 -17   5   7       99.79      157.96     57.22 o 
 -16   5   7       26.44       -2.88     22.48 o 
 -15   5   7        0.29       34.44     26.36 o 
 -14   5   7      180.70      139.98     29.91 o 
 -13   5   7       35.79       62.83     22.98 o 
 -12   5   7      739.33      850.32     58.97 o 
 -11   5   7      230.71      192.58     53.90 o 
 -10   5   7      125.73       71.31     17.76 o 
  -9   5   7      625.83      590.72     51.78 o 
  -8   5   7      235.85      245.26     30.72 o 
  -7   5   7      258.01      223.53     32.24 o 
  -6   5   7     1888.12     1910.94     55.50 o 
  -5   5   7      748.44      786.45     36.39 o 
  -4   5   7     1446.30     1437.37     45.67 o 
  -3   5   7     1943.35     1812.20     62.98 o 
  -2   5   7        5.92       14.68     13.30 o 
  -1   5   7     3638.62     3569.94     90.18 o 
   0   5   7        0.15       -5.20      9.07 o 
   1   5   7     1145.54     1037.36     55.85 o 
   2   5   7        8.93       16.85     12.17 o 
   3   5   7        0.38       -7.66     10.08 o 
   4   5   7      342.94      378.73     41.66 o 
   5   5   7     1293.35     1218.71     62.76 o 
   6   5   7      568.38      600.98     36.66 o 
   7   5   7      342.39      353.95     36.58 o 
   8   5   7       23.39       17.54     16.30 o 
   9   5   7        2.18       -6.00     13.82 o 
  10   5   7      892.99      814.71     97.00 o 
  11   5   7       58.08       21.57     18.82 o 
  12   5   7        3.59       19.80     24.19 o 
  13   5   7      140.95       63.07     37.03 o 
  14   5   7       38.37       -2.07     27.29 o 
  15   5   7       14.50       17.24     32.26 o 
  16   5   7      107.76      107.89     41.95 o 
  17   5   7      716.88      776.49     90.29 o 
 -18   6   7        0.91      -21.54     26.79 o 
 -17   6   7       15.62       36.16     30.53 o 
 -16   6   7       12.98       32.50     27.78 o 
 -15   6   7        8.20       39.99     27.57 o 
 -14   6   7       18.58       42.55     27.76 o 
 -13   6   7        8.66       -7.03     19.16 o 
 -12   6   7       93.47       79.70     27.17 o 
 -11   6   7       19.90       21.04     18.09 o 
 -10   6   7      299.94      275.33     53.46 o 
  -9   6   7       95.34      107.36     23.96 o 
  -8   6   7      123.34      118.20     34.50 o 
  -7   6   7      142.02      125.84     33.13 o 
  -6   6   7      606.85      616.09     37.52 o 
  -5   6   7      619.96      639.31     51.90 o 
  -4   6   7       95.01       83.38     20.41 o 
  -3   6   7      550.04      612.89     45.03 o 
  -2   6   7      278.32      299.85     31.89 o 
  -1   6   7      205.73      198.53     28.22 o 
   0   6   7      854.33      899.48     39.17 o 
   1   6   7       16.99       33.76     12.58 o 
   2   6   7      566.66      516.25     34.19 o 
   3   6   7      113.21       96.61     18.35 o 
   4   6   7     1803.92     1719.24     62.14 o 
   5   6   7       34.92       28.69     13.97 o 
   6   6   7        9.59       -0.95     11.33 o 
   7   6   7       20.71       -1.86     12.70 o 
   8   6   7       12.50        7.81     14.97 o 
   9   6   7      260.71      267.32     54.44 o 
  10   6   7      689.91      865.26     65.76 o 
  11   6   7      323.02      336.80     55.64 o 
  12   6   7       57.91       13.38     21.02 o 
  13   6   7        0.39       15.08     20.88 o 
  14   6   7       66.42      114.07     61.48 o 
  15   6   7        1.37       -2.03     26.48 o 
  16   6   7      366.62      439.64     91.01 o 
  17   6   7       73.63       74.63     41.60 o 
 -17   7   7      146.75       66.33     48.36 o 
 -16   7   7       14.80       -8.92     26.86 o 
 -15   7   7      158.81      139.18     38.86 o 
 -14   7   7        1.08        7.95     26.21 o 
 -13   7   7       36.62       26.40     26.01 o 
 -12   7   7       14.17       15.80     21.18 o 
 -11   7   7      636.28      619.44     63.45 o 
 -10   7   7        0.75       26.69     21.76 o 
  -9   7   7       77.31      131.65     26.66 o 
  -8   7   7      127.60      102.80     19.41 o 
  -7   7   7      258.37      242.54     26.22 o 
  -6   7   7      288.11      343.78     37.88 o 
  -5   7   7        1.20       -1.72     14.25 o 
  -4   7   7     1960.98     1876.26     71.77 o 
  -3   7   7      220.05      159.41     26.67 o 
  -2   7   7      198.80      226.36     30.08 o 
  -1   7   7      143.51      102.38     22.74 o 
   0   7   7      410.85      450.61     92.40 o 
   1   7   7      245.41      257.82     34.31 o 
   2   7   7       67.09       82.50     21.87 o 
   3   7   7      929.78     1014.32     45.89 o 
   4   7   7      462.67      447.05     35.02 o 
   5   7   7      359.99      345.65     39.16 o 
   6   7   7      277.24      272.56     39.82 o 
   7   7   7       32.15       10.66     17.01 o 
   8   7   7        1.34       17.26     17.14 o 
   9   7   7        1.05        6.08     16.80 o 
  10   7   7       81.39       83.73     30.97 o 
  11   7   7       10.06       31.23     20.36 o 
  12   7   7       61.86       25.10     23.12 o 
  13   7   7       64.30       45.91     25.43 o 
  14   7   7      128.07       80.55     30.03 o 
  15   7   7      309.73      273.81     57.01 o 
  16   7   7      101.85       18.50     38.62 o 
 -16   8   7      148.90      156.73     64.82 o 
 -15   8   7      241.23      271.38     51.87 o 
 -14   8   7        0.59        3.13     25.58 o 
 -13   8   7      191.60      234.45     46.91 o 
 -12   8   7       40.01       53.70     23.70 o 
 -11   8   7       39.18       33.65     26.50 o 
 -10   8   7     1332.51     1385.88     99.97 o 
  -9   8   7        6.61       12.15     16.53 o 
  -8   8   7     1561.60     1864.45    136.11 o 
  -7   8   7      198.57      175.81     51.05 o 
  -6   8   7        5.80       27.62     20.17 o 
  -5   8   7     2833.07     2813.82    111.06 o 
  -4   8   7       39.05       24.35     18.74 o 
  -3   8   7      543.05      587.03     49.22 o 
  -2   8   7      769.35      831.06     68.45 o 
  -1   8   7       34.95       13.34     17.12 o 
   0   8   7      652.81      702.69     52.65 o 
   1   8   7      275.45      293.42     35.59 o 
   2   8   7     1566.20     1532.31    166.95 o 
   3   8   7       73.40      118.17     31.52 o 
   4   8   7      123.43      142.16     33.02 o 
   5   8   7      364.38      303.73     40.94 o 
   6   8   7       54.06       39.15     19.86 o 
   7   8   7       10.78      -14.66     14.66 o 
   8   8   7      115.13      105.20     31.63 o 
   9   8   7       31.34       25.89     20.44 o 
  10   8   7      272.08      261.78     57.05 o 
  11   8   7      242.07      297.27     45.93 o 
  12   8   7       42.22       27.26     26.16 o 
  13   8   7      194.99      246.20     58.08 o 
  14   8   7       33.24       -9.39     25.28 o 
  15   8   7       24.25       53.71     28.97 o 
 -15   9   7        7.65       -4.54     23.48 o 
 -14   9   7      129.47      106.96     77.08 o 
 -13   9   7        7.68       23.28     23.28 o 
 -12   9   7      390.04      543.71     60.71 o 
 -11   9   7       22.49       -5.13     20.35 o 
 -10   9   7      135.61       68.72     47.10 o 
  -9   9   7     1326.27     1716.01    139.60 o 
  -8   9   7       51.03       84.08     44.38 o 
  -7   9   7      446.90      359.48     73.65 o 
  -6   9   7      943.73      916.35    208.33 o 
  -5   9   7     1069.25      987.80     76.26 o 
  -4   9   7      535.20      520.47     57.98 o 
  -3   9   7      150.57      147.99     33.73 o 
  -2   9   7      112.03       80.24     28.24 o 
  -1   9   7      721.02      778.63     68.80 o 
   0   9   7      133.44      101.48     30.12 o 
   1   9   7      252.09      245.15     41.73 o 
   2   9   7      147.83      131.06     33.54 o 
   3   9   7      611.92      533.84     74.60 o 
   4   9   7       47.30       51.22     27.12 o 
   5   9   7      596.81      583.01     63.06 o 
   6   9   7     1243.17     1170.35     85.98 o 
   7   9   7      209.01      239.60     44.35 o 
   8   9   7        2.10       -7.24     17.11 o 
   9   9   7      380.69      352.34     44.33 o 
  10   9   7      443.16      526.81     61.94 o 
  11   9   7      411.60      517.36     55.39 o 
  12   9   7      107.87      110.93     33.97 o 
  13   9   7       28.49       37.75     28.58 o 
  14   9   7      221.04      161.01     39.02 o 
 -13  10   7       69.81       59.02     45.61 o 
 -12  10   7        2.25       16.23     38.57 o 
 -11  10   7        0.46       26.71     40.63 o 
 -10  10   7      630.56      749.27    112.48 o 
  -9  10   7      113.98      117.77     51.98 o 
  -8  10   7      335.35      325.12     74.37 o 
  -7  10   7      297.17      330.67     73.29 o 
  -6  10   7       10.41       -2.70     18.57 o 
  -5  10   7     1050.48     1163.49     86.93 o 
  -4  10   7       96.57       77.44     56.91 o 
  -3  10   7      278.17      237.13     43.28 o 
  -2  10   7       76.21       51.92     33.85 o 
  -1  10   7      105.58      121.89     55.55 o 
   0  10   7       66.95      104.18     32.68 o 
   1  10   7      443.48      434.68     55.76 o 
   2  10   7      329.25      400.21     78.84 o 
   3  10   7      355.76      482.47     62.14 o 
   4  10   7        6.73       24.27     25.22 o 
   5  10   7      135.09      113.57     34.79 o 
   6  10   7       20.58       23.80     24.18 o 
   7  10   7      213.11      281.71     50.91 o 
   8  10   7        1.69      -23.04     23.04 o 
   9  10   7        7.70       16.16     32.31 o 
  10  10   7      488.64      516.88     67.35 o 
  11  10   7        8.46       12.88     36.83 o 
  12  10   7       30.92       29.36     33.49 o 
 -12  11   7      103.03       88.75     57.63 o 
 -11  11   7        2.07      -18.54     37.19 o 
 -10  11   7       50.66       47.87     47.92 o 
  -9  11   7       73.66       75.76     48.85 o 
  -8  11   7        6.44      -12.17     36.52 o 
  -7  11   7      224.75      209.73     44.45 o 
  -6  11   7      688.27      401.45     82.54 o 
  -5  11   7      121.87       81.87     72.06 o 
  -4  11   7       24.25       33.98     23.84 o 
  -3  11   7       14.57       24.86     24.02 o 
  -2  11   7        0.40       24.93     25.00 o 
  -1  11   7      846.14      880.75     81.00 o 
   0  11   7      152.92      120.47     45.20 o 
   1  11   7       16.97       -6.91     22.47 o 
   2  11   7       12.08       35.93     25.12 o 
   3  11   7        1.59       -6.65     23.58 o 
   4  11   7        1.21       22.95     28.69 o 
   5  11   7        2.42       -2.70     24.05 o 
   6  11   7      292.17      288.14     52.95 o 
   7  11   7        2.79       -9.02     24.77 o 
   8  11   7       45.41       48.55     35.06 o 
   9  11   7       12.92       -9.71     29.06 o 
  10  11   7       63.71       35.21     35.27 o 
  11  11   7       27.31      -21.79     32.68 o 
  -9  12   7       17.60       16.13     42.94 o 
  -8  12   7      170.39       72.98     80.46 o 
  -7  12   7       51.98       54.87     31.10 o 
  -6  12   7       11.22       12.28     25.02 o 
  -5  12   7       68.06       63.61     33.56 o 
  -4  12   7       35.32        5.58     26.35 o 
  -3  12   7       13.01       41.03     28.97 o 
  -2  12   7        6.56       27.84     30.71 o 
  -1  12   7        4.45        2.28     25.60 o 
   0  12   7       32.56       28.84     37.88 o 
   1  12   7       18.26       22.93     26.22 o 
   2  12   7       31.69       40.01     28.01 o 
   3  12   7       56.86      -21.24     66.41 o 
   4  12   7      179.39      151.32     41.32 o 
   5  12   7        5.76       15.79     75.86 o 
   6  12   7        6.77      -20.27     27.65 o 
   7  12   7       28.95        1.94     28.96 o 
   8  12   7       54.11       46.82     35.39 o 
  -6  13   7        6.49       24.90     31.38 o 
  -5  13   7       31.97       91.04     35.35 o 
  -4  13   7       21.44       -5.36     24.14 o 
  -3  13   7       26.81       -3.41     26.53 o 
  -2  13   7       16.70      -22.93     35.57 o 
  -1  13   7        5.62       20.97     25.61 o 
   0  13   7       20.62       32.76     32.65 o 
   1  13   7       15.28       18.34     37.44 o 
   2  13   7       17.95       18.50     29.23 o 
   3  13   7       37.08       25.81     38.98 o 
   4  13   7       26.42       30.85     33.62 o 
   5  13   7       37.81       36.15     67.36 o 
 -19   0   8      255.12      148.33     69.39 o 
 -18   0   8      105.49       35.44     46.69 o 
 -17   0   8      838.74     1109.73    137.91 o 
 -16   0   8      369.22      526.31     93.43 o 
 -15   0   8       29.30       40.73     39.04 o 
 -14   0   8     2457.09     2256.60    150.95 o 
 -13   0   8      524.43      608.17     95.48 o 
 -12   0   8      476.20      514.30     54.53 o 
 -11   0   8     1281.57     1404.97     74.06 o 
 -10   0   8      866.35      972.72     66.74 o 
  -9   0   8     1000.14      919.53     63.13 o 
  -8   0   8     4608.51     4432.08    220.24 o 
  -7   0   8     1184.20     1096.37     80.46 o 
  -6   0   8      715.69      700.96     89.83 o 
  -5   0   8      979.06      999.59    110.38 o 
  -4   0   8      404.52      443.76     63.92 o 
  -3   0   8      359.01      369.57     26.96 o 
  -2   0   8        3.55        7.38      9.84 o 
  -1   0   8       41.08       32.59     11.64 o 
   0   0   8       17.60       17.41     15.26 o 
   1   0   8     6446.89     6651.52    152.41 o 
   2   0   8      106.76       71.62     22.02 o 
   3   0   8     1064.96     1186.22     99.39 o 
   4   0   8     2063.98     1989.66     88.81 o 
   5   0   8      394.08      434.45     44.41 o 
   6   0   8      190.35      176.03     31.50 o 
   7   0   8        3.40       17.96     18.61 o 
   8   0   8     1840.90     1647.44     75.98 o 
   9   0   8      918.85      994.89    111.10 o 
  10   0   8     1521.99     1359.92    117.31 o 
  11   0   8      276.22      201.03     60.76 o 
  12   0   8     4783.97     4760.36    235.80 o 
  13   0   8       32.91       60.56     46.12 o 
  14   0   8      253.92      337.40     79.25 o 
  15   0   8      748.32      940.91    131.95 o 
  16   0   8      242.30      189.78     75.25 o 
  17   0   8      637.05      767.51    122.96 o 
  18   0   8      172.87      164.92     76.94 o 
 -19   1   8       75.24       37.12     38.60 o 
 -18   1   8      229.08      207.20     48.06 o 
 -17   1   8      165.98      213.44     46.75 o 
 -16   1   8      334.81      363.40    131.56 o 
 -15   1   8     1681.37     1896.39    101.72 o 
 -14   1   8      242.60      235.81     51.47 o 
 -13   1   8      304.79      273.44     35.74 o 
 -12   1   8      351.00      337.79     32.17 o 
 -11   1   8       92.44       33.68     15.10 o 
 -10   1   8     2069.85     1991.46     79.38 o 
  -9   1   8       24.40       12.01     12.04 o 
  -8   1   8      487.67      535.55     36.57 o 
  -7   1   8      344.90      337.31     27.68 o 
  -6   1   8      143.20      167.68     20.71 o 
  -5   1   8      551.56      609.61     31.97 o 
  -4   1   8      162.31      185.62     17.40 o 
  -3   1   8     6121.62     6179.92     86.23 o 
  -2   1   8        6.74       -2.98      6.41 o 
  -1   1   8      131.97      174.76     16.44 o 
   0   1   8      117.63      133.64     19.29 o 
   1   1   8     1734.62     1857.72     45.69 o 
   2   1   8      724.57      815.82     36.66 o 
   3   1   8     2368.88     2338.54     60.57 o 
   4   1   8        8.88       10.98     10.74 o 
   5   1   8      510.67      499.51     39.39 o 
   6   1   8        5.93       16.45     15.12 o 
   7   1   8      640.22      597.34     43.99 o 
   8   1   8     1675.49     1787.68     67.01 o 
   9   1   8      492.18      511.84     43.63 o 
  10   1   8       36.17        5.92     21.22 o 
  11   1   8       42.95       28.39     24.64 o 
  12   1   8      111.31      128.82     38.45 o 
  13   1   8      594.69      655.62     74.43 o 
  14   1   8       10.38       12.75     24.62 o 
  15   1   8      884.23     1035.73    125.84 o 
  16   1   8      553.62      592.78    133.59 o 
  17   1   8        5.09       49.98     37.91 o 
  18   1   8        1.31       -7.59     32.90 o 
 -19   2   8      178.05      229.98     53.03 o 
 -18   2   8        0.06       29.63     32.79 o 
 -17   2   8       28.28       25.29     31.18 o 
 -16   2   8       16.78      -21.27     21.27 o 
 -15   2   8       14.23       39.92     39.45 o 
 -14   2   8      102.12       47.93     21.19 o 
 -13   2   8      559.28      574.05     50.31 o 
 -12   2   8      473.88      473.75     37.29 o 
 -11   2   8      690.64      742.98     43.94 o 
 -10   2   8        3.78       13.30     11.56 o 
  -9   2   8        2.27       20.49     13.27 o 
  -8   2   8     1442.64     1495.25     50.64 o 
  -7   2   8      106.65      106.61     18.06 o 
  -6   2   8     1055.32     1024.00     51.39 o 
  -5   2   8      126.35      166.80     17.00 o 
  -4   2   8        1.20       -5.67      7.74 o 
  -3   2   8       77.39       62.33     22.11 o 
  -2   2   8       17.13       15.04     17.27 o 
  -1   2   8       14.50       17.73      9.77 o 
   0   2   8      198.15      184.15     19.17 o 
   1   2   8      650.73      693.13     31.85 o 
   2   2   8       26.74       10.24     10.04 o 
   3   2   8     2238.90     2332.61     56.43 o 
   4   2   8      815.77      867.89     55.03 o 
   5   2   8       84.63       67.37     29.84 o 
   6   2   8      360.64      432.12     56.55 o 
   7   2   8      242.79      236.10     30.06 o 
   8   2   8      399.24      456.65    102.21 o 
   9   2   8      682.99      501.78     77.20 o 
  10   2   8        1.32      -19.92     19.92 o 
  11   2   8        2.78       -5.50     20.28 o 
  12   2   8     1953.63     2035.39    107.20 o 
  13   2   8       93.20       78.60     34.41 o 
  14   2   8       68.40       60.67     65.95 o 
  15   2   8       26.37       53.78     35.47 o 
  16   2   8      105.37      103.85     41.17 o 
  17   2   8        0.45        4.28     32.79 o 
  18   2   8      232.46      196.85     53.00 o 
 -18   3   8       27.06       -4.81     40.35 o 
 -17   3   8       11.49       -9.53     24.45 o 
 -16   3   8        9.66      -10.94     21.29 o 
 -15   3   8       38.53       10.72     26.43 o 
 -14   3   8      415.23      392.61     44.28 o 
 -13   3   8      234.89      195.34     32.31 o 
 -12   3   8      759.20      729.54     45.69 o 
 -11   3   8      167.04      186.59     26.25 o 
 -10   3   8      519.10      562.57     38.22 o 
  -9   3   8       12.68        7.69     12.05 o 
  -8   3   8       37.49       21.71     13.40 o 
  -7   3   8       16.27       -0.39     10.68 o 
  -6   3   8       90.03       89.95     14.30 o 
  -5   3   8       79.79       72.68     12.73 o 
  -4   3   8       30.05       13.63     12.89 o 
  -3   3   8     2078.89     2221.03     66.36 o 
  -2   3   8       47.80       66.78     16.40 o 
  -1   3   8        5.98       10.57     11.94 o 
   0   3   8      250.40      254.30     22.31 o 
   1   3   8      275.16      282.91     23.81 o 
   2   3   8      955.15     1027.48     37.89 o 
   3   3   8      177.67      194.79     21.00 o 
   4   3   8      355.99      327.71     26.67 o 
   5   3   8       59.53       67.93     15.73 o 
   6   3   8      424.28      379.91     37.12 o 
   7   3   8     1026.46     1022.07     96.01 o 
   8   3   8        1.40       21.86     21.48 o 
   9   3   8     1484.61     1335.23    152.91 o 
  10   3   8      133.21      123.09     45.04 o 
  11   3   8       34.05       69.27     31.16 o 
  12   3   8      372.89      374.82     57.99 o 
  13   3   8      123.05      134.85     42.25 o 
  14   3   8      137.12      212.60     48.53 o 
  15   3   8        2.22      -16.44     28.03 o 
  16   3   8        4.29        8.04     30.73 o 
  17   3   8       18.28       13.13     45.07 o 
 -18   4   8      109.40      173.11     45.56 o 
 -17   4   8      117.35      150.28     44.43 o 
 -16   4   8        1.75      -17.46     21.24 o 
 -15   4   8        6.26      -17.23     17.23 o 
 -14   4   8        1.68       -8.16     18.37 o 
 -13   4   8      224.60      221.03     34.37 o 
 -12   4   8      287.10      330.06     43.47 o 
 -11   4   8      263.75      239.91     27.47 o 
 -10   4   8       95.95       76.77     18.06 o 
  -9   4   8      193.21      200.29     24.62 o 
  -8   4   8      540.05      601.38     39.39 o 
  -7   4   8       16.08        0.30      9.78 o 
  -6   4   8       73.67       72.55     17.25 o 
  -5   4   8       99.17       83.75     19.79 o 
  -4   4   8      264.16      226.67     27.30 o 
  -3   4   8     2707.49     2655.61     76.28 o 
  -2   4   8        6.39        4.16     11.57 o 
  -1   4   8      921.79      813.81     51.64 o 
   0   4   8      113.60      113.46     17.02 o 
   1   4   8       67.73       55.05     14.00 o 
   2   4   8       64.68       39.26     13.12 o 
   3   4   8        6.99       16.96     11.55 o 
   4   4   8     1853.47     1755.59     73.73 o 
   5   4   8     1365.93     1393.47     48.05 o 
   6   4   8       10.19       14.70     13.18 o 
   7   4   8      927.18      950.35     51.47 o 
   8   4   8       82.35       93.11     32.59 o 
   9   4   8      482.10      498.20    131.31 o 
  10   4   8        4.75        4.23     23.61 o 
  11   4   8       91.37       76.19     31.95 o 
  12   4   8      126.05      138.61     40.16 o 
  13   4   8       60.08       37.25     45.28 o 
  14   4   8        3.87      -12.18     47.61 o 
  15   4   8      230.52      357.24     75.01 o 
  16   4   8        0.27      -13.15     32.51 o 
  17   4   8        7.44       10.71     32.81 o 
 -18   5   8       95.71       93.70     95.05 o 
 -17   5   8        2.74        3.61     26.67 o 
 -16   5   8       11.13        3.96     27.28 o 
 -15   5   8      582.38      615.97     83.31 o 
 -14   5   8       12.01       -2.71     19.08 o 
 -13   5   8       40.61       72.32     25.41 o 
 -12   5   8     2356.67     2447.05     89.42 o 
 -11   5   8        8.02       14.28     14.85 o 
 -10   5   8     1631.30     1638.36     59.02 o 
  -9   5   8       26.37       34.36     18.09 o 
  -8   5   8     1667.00     1660.39     64.20 o 
  -7   5   8      181.28      176.53     27.35 o 
  -6   5   8       26.83       13.21     15.35 o 
  -5   5   8      130.46      123.85     23.12 o 
  -4   5   8     2001.94     2094.25     80.38 o 
  -3   5   8     2693.73     2721.51     81.25 o 
  -2   5   8       66.44       81.30     21.40 o 
  -1   5   8      500.98      553.84     42.49 o 
   0   5   8     1478.98     1418.06     57.50 o 
   1   5   8      278.04      294.83     40.29 o 
   2   5   8      117.42       85.56     17.31 o 
   3   5   8      257.90      230.58     24.97 o 
   4   5   8       45.32       55.90     16.09 o 
   5   5   8       99.37      113.29     24.64 o 
   6   5   8        1.34       -4.83     11.75 o 
   7   5   8      144.26      154.26     26.45 o 
   8   5   8      924.95     1006.96     56.09 o 
   9   5   8      154.01      249.56     82.77 o 
  10   5   8      196.42      207.86     42.60 o 
  11   5   8      762.23      644.65     87.26 o 
  12   5   8       66.59       53.06     49.87 o 
  13   5   8      183.83      147.60     41.01 o 
  14   5   8       93.67      118.15     43.35 o 
  15   5   8      234.76      194.45     51.02 o 
  16   5   8      833.82     1051.14    103.77 o 
 -17   6   8       83.77      109.71     41.89 o 
 -16   6   8      136.86       76.17     35.40 o 
 -15   6   8       89.21       46.14     29.67 o 
 -14   6   8     1027.01     1043.77    174.79 o 
 -13   6   8      114.88       72.78     41.51 o 
 -12   6   8     1295.50     1330.59     96.95 o 
 -11   6   8     1509.98     1533.75     99.46 o 
 -10   6   8      184.51      154.43     27.71 o 
  -9   6   8      102.02       95.23     26.84 o 
  -8   6   8     1043.03     1034.60     57.85 o 
  -7   6   8      720.26      715.79    133.28 o 
  -6   6   8      356.99      398.81     57.75 o 
  -5   6   8       14.09       13.73     14.78 o 
  -4   6   8     1113.84     1101.20     55.61 o 
  -3   6   8      107.98      108.62     22.85 o 
  -2   6   8       98.92      139.09     24.83 o 
  -1   6   8     1236.71     1226.22     59.56 o 
   0   6   8      498.67      396.77     48.50 o 
   1   6   8     1683.16     1763.34     67.12 o 
   2   6   8      950.06      917.84     68.37 o 
   3   6   8      499.27      486.80     35.35 o 
   4   6   8      941.39      966.61     45.86 o 
   5   6   8        2.03        7.17     12.40 o 
   6   6   8      805.94      816.79     45.39 o 
   7   6   8      884.74      970.86     58.57 o 
   8   6   8        1.13      -13.78     13.78 o 
   9   6   8       10.24       18.23     19.62 o 
  10   6   8        7.89       15.32     19.25 o 
  11   6   8      160.47      143.49     40.81 o 
  12   6   8     1591.95     1688.06    301.14 o 
  13   6   8       85.69       48.61     33.15 o 
  14   6   8      327.88      318.08     59.05 o 
  15   6   8      690.59      857.89    127.76 o 
  16   6   8       97.53       83.16     43.44 o 
 -16   7   8       37.04      -10.40     25.74 o 
 -15   7   8      361.40      455.99    109.40 o 
 -14   7   8      456.99      606.46     80.92 o 
 -13   7   8      247.96      211.23     44.03 o 
 -12   7   8      455.59      479.07     83.18 o 
 -11   7   8       34.52       24.99     27.32 o 
 -10   7   8      691.86      870.07     79.38 o 
  -9   7   8       68.95       83.51     29.87 o 
  -8   7   8      302.47      316.53     38.61 o 
  -7   7   8      251.96      245.74     33.61 o 
  -6   7   8      278.87      277.06     35.60 o 
  -5   7   8      335.35      338.55     51.23 o 
  -4   7   8       78.39       56.73     20.36 o 
  -3   7   8      495.11      536.70     45.23 o 
  -2   7   8       26.81       44.40     19.15 o 
  -1   7   8      108.94       58.56     19.69 o 
   0   7   8     1321.50     1409.29     62.80 o 
   1   7   8     1913.07     2045.01     75.60 o 
   2   7   8      482.67      485.30     59.73 o 
   3   7   8      391.76      425.78     39.38 o 
   4   7   8       33.05       45.66     17.33 o 
   5   7   8      462.27      522.10     39.73 o 
   6   7   8       50.54       29.41     18.38 o 
   7   7   8      127.13      125.15     31.31 o 
   8   7   8     1765.51     1883.25    138.75 o 
   9   7   8       76.94       63.34     27.25 o 
  10   7   8      198.71      220.38     37.85 o 
  11   7   8       67.50      111.31     29.08 o 
  12   7   8      290.12      253.44     53.29 o 
  13   7   8      173.15      162.68     44.62 o 
  14   7   8      203.22      113.60     65.59 o 
  15   7   8      293.77      296.21     63.04 o 
 -15   8   8       14.61       10.08     30.78 o 
 -14   8   8      262.34      192.38     45.37 o 
 -13   8   8       47.02       27.38     41.96 o 
 -12   8   8       47.71       -1.75     34.31 o 
 -11   8   8      535.94      620.10     98.46 o 
 -10   8   8       19.96       53.52     40.83 o 
  -9   8   8       85.34      116.90     51.16 o 
  -8   8   8      772.89      648.58     66.75 o 
  -7   8   8      153.72      109.29     39.20 o 
  -6   8   8      569.86      545.48     80.18 o 
  -5   8   8      121.02      116.80     25.52 o 
  -4   8   8      233.14      244.57     51.89 o 
  -3   8   8       12.87       -0.55     14.27 o 
  -2   8   8       31.73       26.76     24.95 o 
  -1   8   8       65.76       83.59     23.24 o 
   0   8   8      107.76      117.61     26.89 o 
   1   8   8      326.03      278.24     35.74 o 
   2   8   8      261.17      310.09     44.93 o 
   3   8   8      144.61      183.67     30.73 o 
   4   8   8       32.13       11.01     15.33 o 
   5   8   8        6.16        0.02     15.41 o 
   6   8   8        8.67       26.30     17.56 o 
   7   8   8        7.31       11.93     17.54 o 
   8   8   8        6.30        3.43     17.67 o 
   9   8   8      121.95       85.11     49.32 o 
  10   8   8       23.02       28.57     22.60 o 
  11   8   8      153.04      200.50     50.66 o 
  12   8   8      384.67      474.57     70.29 o 
  13   8   8       67.91       89.85     41.89 o 
  14   8   8       22.74       73.62     45.74 o 
 -14   9   8        1.75      -14.74     45.30 o 
 -13   9   8       33.26       17.67     42.27 o 
 -12   9   8        0.32      -12.12     32.26 o 
 -11   9   8        0.23      -19.26     31.95 o 
 -10   9   8      334.38      238.63     65.38 o 
  -9   9   8      111.44       83.48     30.26 o 
  -8   9   8       57.80      116.80     37.42 o 
  -7   9   8      146.33       97.75     32.43 o 
  -6   9   8       51.46       16.18     22.61 o 
  -5   9   8        0.59      -10.61     16.63 o 
  -4   9   8      274.87      179.15     38.25 o 
  -3   9   8      959.27      950.65     98.90 o 
  -2   9   8       10.14       -9.30     17.38 o 
  -1   9   8       11.93       32.29     23.61 o 
   0   9   8       67.40       84.49     28.97 o 
   1   9   8        4.54       16.44     20.39 o 
   2   9   8        2.34       -9.25     19.31 o 
   3   9   8      356.72      401.87     54.86 o 
   4   9   8       83.54       46.46     26.27 o 
   5   9   8       57.33       73.17     45.02 o 
   6   9   8       54.82       51.69     27.81 o 
   7   9   8      199.15      148.77     30.11 o 
   8   9   8        5.37       43.43     25.14 o 
   9   9   8       49.34       26.38     25.69 o 
  10   9   8        0.10       -0.67     21.46 o 
  11   9   8        3.67      -12.87     24.03 o 
  12   9   8       25.08       24.04     26.21 o 
  13   9   8        6.92       -5.00     25.88 o 
 -12  10   8        0.48        8.99     43.66 o 
 -11  10   8       43.40       57.94     51.00 o 
 -10  10   8       91.72      153.88     64.10 o 
  -9  10   8       22.45       18.31     26.85 o 
  -8  10   8       10.11        0.31     22.34 o 
  -7  10   8      114.04       87.52     32.37 o 
  -6  10   8      115.66      104.97     31.86 o 
  -5  10   8       43.55       22.75     23.34 o 
  -4  10   8      236.84      299.44     75.50 o 
  -3  10   8       29.34       30.50     25.06 o 
  -2  10   8      128.01      120.92     34.27 o 
  -1  10   8       44.22       59.39     29.23 o 
   0  10   8       11.82       47.91     27.16 o 
   1  10   8       61.44       42.24     25.34 o 
   2  10   8       11.04      -10.00     21.46 o 
   3  10   8       30.31       14.06     23.39 o 
   4  10   8       39.49       70.54     28.61 o 
   5  10   8       15.88        4.90     23.85 o 
   6  10   8        2.74        6.98     25.02 o 
   7  10   8        2.00      -12.05     24.57 o 
   8  10   8      623.69      506.79     88.83 o 
   9  10   8       11.01       40.48     31.29 o 
  10  10   8       10.99       -9.09     38.80 o 
  11  10   8       97.66       78.62     39.43 o 
 -10  11   8      107.23      154.02     74.37 o 
  -9  11   8        3.84       -9.12     23.85 o 
  -8  11   8       50.99       43.86     41.37 o 
  -7  11   8      411.00      382.27     59.46 o 
  -6  11   8        0.29       -3.32     21.17 o 
  -5  11   8      154.68      214.23    103.78 o 
  -4  11   8       80.10       52.06     30.52 o 
  -3  11   8        1.30      -12.83     20.57 o 
  -2  11   8       10.73       11.96     24.90 o 
  -1  11   8       18.49       29.51     27.70 o 
   0  11   8      292.61      300.79     50.41 o 
   1  11   8       11.61       19.68     26.14 o 
   2  11   8        0.45        4.56     23.07 o 
   3  11   8      161.48       97.01     37.92 o 
   4  11   8       59.33       31.92     30.91 o 
   5  11   8      116.07      111.73     82.39 o 
   6  11   8      127.75      153.04     42.92 o 
   7  11   8      171.58      214.08     57.22 o 
   8  11   8       71.10        4.06     67.21 o 
   9  11   8       16.06       -4.59     35.36 o 
  -8  12   8       13.91      -23.01     28.04 o 
  -7  12   8       36.00       61.85     32.25 o 
  -6  12   8       18.31       15.22     29.12 o 
  -5  12   8        0.13       21.89     26.08 o 
  -4  12   8       25.35      -38.82     40.11 o 
  -3  12   8      407.19      530.54    123.83 o 
  -2  12   8        7.53       39.59     30.70 o 
  -1  12   8      328.54      285.67     55.21 o 
   0  12   8       23.54       14.85     26.83 o 
   1  12   8      221.92      289.79     54.66 o 
   2  12   8      183.86      140.87     42.95 o 
   3  12   8        0.32      -22.05     22.05 o 
   4  12   8      440.14      591.09     77.50 o 
   5  12   8       46.29       20.81     44.63 o 
   6  12   8       97.69       85.27     40.60 o 
  -2  13   8       29.89        2.25     26.74 o 
  -1  13   8       13.22       51.92     34.07 o 
   0  13   8       20.19       11.07     32.16 o 
 -18   1   9       25.06        8.84     32.97 o 
 -17   1   9      292.67      238.10    142.09 o 
 -16   1   9        4.31       17.66     30.38 o 
 -15   1   9       48.07       36.96     45.87 o 
 -14   1   9       14.80        9.13     24.38 o 
 -13   1   9       46.45       15.71     16.21 o 
 -12   1   9       85.71       97.63     20.91 o 
 -11   1   9      198.63      144.39     40.69 o 
 -10   1   9        0.84        3.00     12.13 o 
  -9   1   9       10.85       13.10     12.95 o 
  -8   1   9        1.41       -1.11     12.08 o 
  -7   1   9       16.61       22.24     13.16 o 
  -6   1   9      264.74      271.89     26.38 o 
  -5   1   9      527.78      604.52     34.94 o 
  -4   1   9      120.15      147.85     23.06 o 
  -3   1   9      296.67      342.29     31.83 o 
  -2   1   9      407.47      439.24     34.37 o 
  -1   1   9      793.35      813.68     45.52 o 
   0   1   9        7.43       15.20     11.83 o 
   1   1   9      219.81      227.32     23.78 o 
   2   1   9      393.45      428.13     33.73 o 
   3   1   9      835.90      894.91     41.68 o 
   4   1   9        2.04       -9.93      9.93 o 
   5   1   9      199.13      218.13     25.13 o 
   6   1   9      441.82      556.95     55.50 o 
   7   1   9       41.04       37.24     15.03 o 
   8   1   9      150.61      164.92     58.41 o 
   9   1   9        2.17       16.99     24.71 o 
  10   1   9       59.55       47.36     28.22 o 
  11   1   9       67.78       28.30     28.23 o 
  12   1   9      134.91      137.08     41.26 o 
  13   1   9      205.35      151.09     43.17 o 
  14   1   9       40.74       81.41     36.36 o 
  15   1   9       27.89       75.63     41.22 o 
  16   1   9       23.63       55.51     40.66 o 
  17   1   9       98.29       58.81     43.70 o 
 -18   2   9       17.63       53.11     38.27 o 
 -17   2   9      151.32      169.35     45.28 o 
 -16   2   9      100.45      123.42     48.87 o 
 -15   2   9      368.27      545.37     67.03 o 
 -14   2   9       62.28       53.40     23.53 o 
 -13   2   9      750.40      763.93     58.60 o 
 -12   2   9        1.07       10.85     18.18 o 
 -11   2   9      125.31       92.73     21.75 o 
 -10   2   9      885.11      902.30     61.16 o 
  -9   2   9       25.65       30.88     14.90 o 
  -8   2   9     1359.56     1448.78     52.24 o 
  -7   2   9      191.85      200.13     35.23 o 
  -6   2   9      243.92      298.69     33.00 o 
  -5   2   9     1941.08     2021.05     68.69 o 
  -4   2   9      827.52      939.02     49.02 o 
  -3   2   9       28.60       21.53     11.63 o 
  -2   2   9     1147.69     1236.06     50.31 o 
  -1   2   9      422.27      422.58     46.19 o 
   0   2   9        8.68       15.62     12.22 o 
   1   2   9      109.78      122.84     24.35 o 
   2   2   9        0.49        2.56     13.30 o 
   3   2   9     1517.82     1526.50     77.62 o 
   4   2   9       34.95       41.90     19.84 o 
   5   2   9      389.64      438.02     40.13 o 
   6   2   9     1403.42     1551.66     64.01 o 
   7   2   9      468.99      396.24     68.99 o 
   8   2   9     1303.98     1323.24     86.90 o 
   9   2   9      252.45      258.25     46.00 o 
  10   2   9      287.22      286.39     50.98 o 
  11   2   9      859.99      942.83     86.71 o 
  12   2   9       19.90       29.48     29.71 o 
  13   2   9      569.36      673.58     79.30 o 
  14   2   9      531.61      563.83     74.29 o 
  15   2   9      140.04      149.73     47.77 o 
  16   2   9      351.48      253.91     58.67 o 
  17   2   9        6.28      -22.02     31.02 o 
 -18   3   9       44.78       24.39     44.76 o 
 -17   3   9      318.80      251.46     51.94 o 
 -16   3   9      520.62      451.52     93.45 o 
 -15   3   9       98.04       90.38     48.15 o 
 -14   3   9      220.89      115.43     40.90 o 
 -13   3   9      999.17     1304.81     86.29 o 
 -12   3   9      918.98      936.95     52.25 o 
 -11   3   9       55.57       42.15     18.63 o 
 -10   3   9        4.97       -0.36     13.39 o 
  -9   3   9     1186.35     1114.28     67.20 o 
  -8   3   9      416.60      391.76     32.99 o 
  -7   3   9      306.74      347.09     36.13 o 
  -6   3   9     2214.07     2282.25    111.92 o 
  -5   3   9     1153.76     1174.82     54.26 o 
  -4   3   9      503.47      499.85     33.85 o 
  -3   3   9       18.33        3.02     12.91 o 
  -2   3   9       40.10       35.18     15.82 o 
  -1   3   9     1874.04     2011.70     64.54 o 
   0   3   9      117.59      120.24     20.73 o 
   1   3   9      186.81      235.21     23.50 o 
   2   3   9       94.33      113.11     22.30 o 
   3   3   9        7.37       15.25     14.23 o 
   4   3   9      222.96      258.90     31.90 o 
   5   3   9     2174.24     2170.78     75.47 o 
   6   3   9      692.91      820.76     52.95 o 
   7   3   9     1620.65     1516.71     65.02 o 
   8   3   9      153.90      122.87     33.81 o 
   9   3   9      416.24      474.72     59.94 o 
  10   3   9     3906.32     3987.99    148.83 o 
  11   3   9     1162.47     1346.29     99.38 o 
  12   3   9      750.64      851.96     85.57 o 
  13   3   9      126.72      137.04     43.81 o 
  14   3   9      486.56      403.20     64.43 o 
  15   3   9       18.85       37.40     36.21 o 
  16   3   9        6.38       21.50     31.38 o 
 -17   4   9      372.52      381.50     62.24 o 
 -16   4   9      437.82      391.14     61.21 o 
 -15   4   9      147.82      185.13     36.90 o 
 -14   4   9       15.64       40.48     23.51 o 
 -13   4   9      205.40      195.37     33.90 o 
 -12   4   9      914.05      937.57    135.88 o 
 -11   4   9      192.45      157.83     25.63 o 
 -10   4   9      618.23      686.71     45.12 o 
  -9   4   9      159.43      188.96     31.02 o 
  -8   4   9     1006.38     1195.12    103.19 o 
  -7   4   9       80.13      132.15     24.87 o 
  -6   4   9      270.18      294.25     34.91 o 
  -5   4   9      968.19      936.45     48.42 o 
  -4   4   9      418.60      340.49     34.52 o 
  -3   4   9       47.26       44.06     15.97 o 
  -2   4   9     1012.79     1029.36     50.08 o 
  -1   4   9      290.67      264.06     34.26 o 
   0   4   9      150.00      195.33     40.75 o 
   1   4   9      985.29      990.61     74.98 o 
   2   4   9      179.27      179.11     21.53 o 
   3   4   9     1487.11     1482.37     50.04 o 
   4   4   9     1672.36     1726.07     99.22 o 
   5   4   9      427.54      459.85     42.02 o 
   6   4   9      792.02      915.92     56.18 o 
   7   4   9      413.86      578.07     89.88 o 
   8   4   9      934.31      984.75    130.25 o 
   9   4   9     1806.22     1891.78    100.89 o 
  10   4   9     4030.11     3928.80    207.76 o 
  11   4   9        2.30      -14.98     23.66 o 
  12   4   9       51.90       41.36     33.12 o 
  13   4   9      264.08      293.76    147.74 o 
  14   4   9      212.13      246.09     55.46 o 
  15   4   9      230.26      170.75     49.65 o 
  16   4   9      129.41      166.13     73.60 o 
 -17   5   9       16.57       13.76     33.14 o 
 -16   5   9       72.43       43.29     31.43 o 
 -15   5   9      108.32       78.63     29.38 o 
 -14   5   9       79.21      142.54     33.27 o 
 -13   5   9      336.76      372.11     56.34 o 
 -12   5   9      715.75      747.14     60.70 o 
 -11   5   9      123.19      129.42     27.53 o 
 -10   5   9      112.77       95.41     32.04 o 
  -9   5   9        1.14       10.07     17.28 o 
  -8   5   9       30.59       36.42     18.14 o 
  -7   5   9      169.10       99.68     30.12 o 
  -6   5   9      392.42      425.77     40.19 o 
  -5   5   9      259.84      291.80     33.54 o 
  -4   5   9       12.70        3.60     12.64 o 
  -3   5   9        0.69       15.85     14.30 o 
  -2   5   9      216.67      237.73     31.25 o 
  -1   5   9     2650.24     2630.41     95.03 o 
   0   5   9      498.95      596.42     45.02 o 
   1   5   9       19.63       17.84     15.78 o 
   2   5   9      970.02      987.16     52.34 o 
   3   5   9      114.53      102.48     22.41 o 
   4   5   9      338.21      397.04     33.23 o 
   5   5   9      934.48      896.15     73.74 o 
   6   5   9     1018.59      932.52     57.36 o 
   7   5   9      365.88      318.55     49.98 o 
   8   5   9      149.70      300.57     67.39 o 
   9   5   9      134.12      188.84     70.21 o 
  10   5   9      640.86      602.98     68.27 o 
  11   5   9        1.74       -9.72     27.37 o 
  12   5   9        7.67      -17.36     24.61 o 
  13   5   9      119.79       41.96     37.10 o 
  14   5   9       77.16       53.46     37.76 o 
  15   5   9       41.92       -2.08     64.18 o 
 -16   6   9        0.01        0.63     30.46 o 
 -15   6   9        1.04      -25.37     25.37 o 
 -14   6   9       10.35       44.44     23.20 o 
 -13   6   9       41.61       26.28     30.91 o 
 -12   6   9       17.45        9.39     22.63 o 
 -11   6   9        7.04        7.29     23.05 o 
 -10   6   9      196.89      131.10     28.70 o 
  -9   6   9        6.26       36.32     28.69 o 
  -8   6   9        0.96       24.94     23.37 o 
  -7   6   9       55.96       82.81     22.81 o 
  -6   6   9       14.72       38.95     17.01 o 
  -5   6   9       95.31      104.81     22.96 o 
  -4   6   9        1.37       11.13     14.26 o 
  -3   6   9       49.98       30.81     16.57 o 
  -2   6   9        3.39       24.04     15.72 o 
  -1   6   9        3.00       22.44     18.90 o 
   0   6   9     1063.93     1196.70     58.98 o 
   1   6   9     1565.56     1466.84     63.53 o 
   2   6   9      711.76      770.95     51.85 o 
   3   6   9      656.42      580.08     71.73 o 
   4   6   9        0.33       17.51     16.41 o 
   5   6   9       34.36       11.31     15.64 o 
   6   6   9        0.55      -14.50     14.50 o 
   7   6   9       46.04       43.66     29.51 o 
   8   6   9       19.55       32.83     24.02 o 
   9   6   9        1.30       -3.96     22.13 o 
  10   6   9        0.53       -6.28     23.69 o 
  11   6   9        0.27      -22.84     24.48 o 
  12   6   9       53.65       38.61     33.06 o 
  13   6   9       19.62       53.38     42.40 o 
  14   6   9      184.98      226.03     89.60 o 
  15   6   9       80.32       31.21     36.52 o 
 -15   7   9       12.04        4.67     40.83 o 
 -14   7   9      138.44       21.78     42.27 o 
 -13   7   9        0.86       20.39     37.44 o 
 -12   7   9      153.79      113.29     36.58 o 
 -11   7   9      184.33       90.02     53.44 o 
 -10   7   9        3.73       19.76     61.20 o 
  -9   7   9       77.30      101.02     34.32 o 
  -8   7   9       12.62       22.04     23.09 o 
  -7   7   9       25.54       19.53     17.29 o 
  -6   7   9        0.79        0.41     13.69 o 
  -5   7   9       76.41       95.09     24.55 o 
  -4   7   9      185.16      175.33     29.03 o 
  -3   7   9       49.02       47.03     28.14 o 
  -2   7   9        0.20       15.31     16.20 o 
  -1   7   9       84.13       50.59     20.31 o 
   0   7   9       28.44       71.60     22.82 o 
   1   7   9      879.73      889.77     58.86 o 
   2   7   9        4.75       40.16     20.20 o 
   3   7   9      183.67      163.92     60.04 o 
   4   7   9      139.09      157.45     24.34 o 
   5   7   9        1.38       18.40     15.57 o 
   6   7   9      128.89       79.40     23.74 o 
   7   7   9      114.23      105.10     27.60 o 
   8   7   9       11.93       -4.15     24.97 o 
   9   7   9        0.38      -23.14     23.14 o 
  10   7   9        0.92      -23.57     23.57 o 
  11   7   9       56.06       30.96     33.39 o 
  12   7   9       97.13       38.11     35.07 o 
  13   7   9       63.27       81.19     74.68 o 
  14   7   9      261.16      350.14    104.45 o 
 -14   8   9       39.56       25.01     42.89 o 
 -13   8   9       78.76       54.03     41.14 o 
 -12   8   9       45.12      -20.85     34.16 o 
 -11   8   9       11.50       60.92     39.29 o 
 -10   8   9      372.42      178.89     61.17 o 
  -9   8   9       35.38       39.67     29.91 o 
  -8   8   9      261.91      282.64     39.52 o 
  -7   8   9       82.66       72.59     24.65 o 
  -6   8   9       71.14       80.25     49.82 o 
  -5   8   9       58.89       40.70     21.02 o 
  -4   8   9        0.51       20.80     18.00 o 
  -3   8   9        3.92        7.31     15.72 o 
  -2   8   9        2.48        4.64     18.13 o 
  -1   8   9      138.79      107.58     27.50 o 
   0   8   9       70.77       58.93     24.16 o 
   1   8   9      184.04      196.22     38.09 o 
   2   8   9        1.70        6.96     17.03 o 
   3   8   9       66.21      102.78     31.98 o 
   4   8   9      527.09      451.83     46.78 o 
   5   8   9       14.44       22.69     19.23 o 
   6   8   9      171.54      172.41     31.57 o 
   7   8   9      104.08       64.08     39.43 o 
   8   8   9      503.13      567.26     54.67 o 
   9   8   9      283.77      288.61     53.13 o 
  10   8   9      190.48       62.80     64.51 o 
  11   8   9      334.48      333.43     60.41 o 
  12   8   9      131.35      166.75     71.93 o 
  13   8   9      107.96       31.29     59.94 o 
 -13   9   9       77.47        3.08     38.42 o 
 -12   9   9       97.53       66.82     45.56 o 
 -11   9   9      227.48      163.49     61.74 o 
 -10   9   9        3.99      -30.51     33.64 o 
  -9   9   9      257.90      260.12     46.58 o 
  -8   9   9       21.77       16.77     25.43 o 
  -7   9   9       27.81       -2.34     21.67 o 
  -6   9   9      836.82      798.66     74.12 o 
  -5   9   9        1.48       -8.08     19.14 o 
  -4   9   9      313.03      371.12     45.03 o 
  -3   9   9      191.12      199.13     35.11 o 
  -2   9   9      125.34      154.74     54.57 o 
  -1   9   9      638.19      761.45     92.02 o 
   0   9   9       45.35       23.50     20.32 o 
   1   9   9       21.22       26.98     34.79 o 
   2   9   9      189.18      137.09     36.32 o 
   3   9   9       72.31       77.26     48.77 o 
   4   9   9      542.91      487.08     60.34 o 
   5   9   9      355.94      380.66     55.42 o 
   6   9   9      427.08      422.22     46.65 o 
   7   9   9      678.11      684.31     59.11 o 
   8   9   9        7.44        6.95     20.75 o 
   9   9   9      264.44      209.38     55.26 o 
  10   9   9      216.86      200.62     49.21 o 
  11   9   9       73.19      144.89     46.50 o 
 -11  10   9        0.09        1.69     37.85 o 
 -10  10   9       74.29       40.75     30.57 o 
  -9  10   9       37.53       25.77     38.09 o 
  -8  10   9      320.04      286.53     50.51 o 
  -7  10   9       59.37       34.92     27.87 o 
  -6  10   9      171.62      119.78     37.23 o 
  -5  10   9      472.73      451.92     61.66 o 
  -4  10   9       98.75      186.81     40.75 o 
  -3  10   9       28.18       33.18     25.74 o 
  -2  10   9      106.11       91.25     33.31 o 
  -1  10   9       69.01       80.14     68.52 o 
   0  10   9        6.77        8.45     23.24 o 
   1  10   9      315.26      337.51    107.58 o 
   2  10   9       18.77       62.01     33.26 o 
   3  10   9      910.45     1047.33    119.42 o 
   4  10   9      183.60      149.95     41.98 o 
   5  10   9       23.27       23.58     27.11 o 
   6  10   9      112.79      125.24     86.47 o 
   7  10   9       98.00      125.74     40.48 o 
   8  10   9      359.88      434.45     92.63 o 
   9  10   9       33.32       93.85     51.57 o 
  -8  11   9       48.20       63.51     34.28 o 
  -7  11   9      182.24      118.30     39.61 o 
  -6  11   9       86.71       89.05     35.78 o 
  -5  11   9       15.64       28.37     28.97 o 
  -4  11   9       29.14       40.77     30.16 o 
  -3  11   9        4.68       14.86     27.91 o 
  -2  11   9       22.50       56.45     29.54 o 
  -1  11   9       22.66       24.34     27.53 o 
   0  11   9        4.79        1.91     25.45 o 
   1  11   9       46.56       77.08     33.73 o 
   2  11   9       19.34       19.45     28.14 o 
   3  11   9      125.11      197.44     46.23 o 
   4  11   9       40.77       64.52     35.02 o 
   5  11   9       21.81        4.98     28.08 o 
   6  11   9       55.36       65.93     35.59 o 
   7  11   9       77.53       16.43     34.29 o 
  -5  12   9       19.99       21.07     31.59 o 
  -4  12   9        1.26       21.99     27.58 o 
  -3  12   9       23.08       11.83     30.37 o 
  -2  12   9       21.40       78.99     36.07 o 
  -1  12   9        2.52      -10.53     27.73 o 
   0  12   9      115.80      126.64     41.46 o 
   1  12   9       36.25      -11.13     26.34 o 
   2  12   9        3.43       12.91     28.75 o 
   3  12   9       24.05      -26.01     28.79 o 
 -17   0  10      120.14      122.45     58.40 o 
 -16   0  10       83.96       58.71     52.29 o 
 -15   0  10       39.68       -8.12     35.08 o 
 -14   0  10      361.42      311.51     73.76 o 
 -13   0  10      457.34      419.61     56.36 o 
 -12   0  10      128.29      107.30     37.65 o 
 -11   0  10     1444.68     1444.51     81.73 o 
 -10   0  10      135.63       47.39     38.73 o 
  -9   0  10      734.17      739.00     64.99 o 
  -8   0  10     1172.84     1204.38     72.13 o 
  -7   0  10      346.83      420.22     48.29 o 
  -6   0  10     1553.74     1619.45    117.93 o 
  -5   0  10      177.73      205.09     54.70 o 
  -4   0  10        5.77       15.36     27.02 o 
  -3   0  10       34.88        9.76     23.11 o 
  -2   0  10      236.29      193.38     50.90 o 
  -1   0  10     1950.50     1942.32    125.27 o 
   0   0  10     4008.61     3876.22    119.48 o 
   1   0  10     2476.97     2585.95     98.01 o 
   2   0  10      193.38      169.09     33.75 o 
   3   0  10     2510.63     2434.86     97.92 o 
   4   0  10      760.61      805.62     63.75 o 
   5   0  10     1047.60     1230.59     71.33 o 
   6   0  10      400.02      517.75     55.28 o 
   7   0  10     1180.21     1054.82     86.67 o 
   8   0  10      673.83      663.19     99.49 o 
   9   0  10      551.34      686.77    105.29 o 
  10   0  10       60.17       49.46     47.10 o 
  11   0  10      409.98      408.79     89.37 o 
  12   0  10     3637.24     3522.02    216.13 o 
  13   0  10        3.94       12.94     47.77 o 
  14   0  10        2.52      -16.64     49.31 o 
  15   0  10      407.55      358.92     95.69 o 
  16   0  10       30.38       -7.45     51.52 o 
 -17   1  10      173.67      105.10     42.17 o 
 -16   1  10        1.04       25.57     40.09 o 
 -15   1  10      728.62      766.54    117.72 o 
 -14   1  10      195.48      183.65     36.02 o 
 -13   1  10       33.90       32.26     19.34 o 
 -12   1  10      319.51      399.13     85.05 o 
 -11   1  10      780.30      870.84     51.07 o 
 -10   1  10      187.35      182.78     25.51 o 
  -9   1  10       11.76       30.59     14.72 o 
  -8   1  10       37.49       34.85     22.60 o 
  -7   1  10        4.61       19.65     16.30 o 
  -6   1  10        3.59        5.89     14.31 o 
  -5   1  10       17.84       43.99     23.08 o 
  -4   1  10     1957.42     1842.06     87.92 o 
  -3   1  10     2197.62     2151.66     94.37 o 
  -2   1  10        3.36       27.03     18.76 o 
  -1   1  10       46.62       27.54     20.32 o 
   0   1  10      102.19      155.18     25.55 o 
   1   1  10     2097.85     2027.89     60.97 o 
   2   1  10      190.54      174.32     23.87 o 
   3   1  10     2448.74     2366.41     68.82 o 
   4   1  10      604.49      523.23     48.36 o 
   5   1  10     1794.08     1795.82     61.06 o 
   6   1  10      709.54      832.04     59.82 o 
   7   1  10      764.40      816.81     48.18 o 
   8   1  10     1190.91     1238.36     83.06 o 
   9   1  10       37.39       38.68     33.33 o 
  10   1  10       82.63       44.14     31.90 o 
  11   1  10      437.35      386.37     97.18 o 
  12   1  10        6.43        3.32     29.59 o 
  13   1  10      594.09      719.72     83.76 o 
  14   1  10      414.38      437.25     70.64 o 
  15   1  10        7.78        9.13     31.99 o 
  16   1  10      387.20      408.11     72.30 o 
 -17   2  10       53.74       69.16     39.31 o 
 -16   2  10       33.14       51.09     34.98 o 
 -15   2  10        8.73       15.31     27.47 o 
 -14   2  10      448.63      413.00     47.21 o 
 -13   2  10      244.83      227.76     51.69 o 
 -12   2  10       55.30       63.05     19.95 o 
 -11   2  10        0.67       12.09     14.93 o 
 -10   2  10       43.48       35.31     22.24 o 
  -9   2  10       28.16       31.34     19.32 o 
  -8   2  10      897.04      848.22     56.08 o 
  -7   2  10      188.15      192.92     28.73 o 
  -6   2  10      589.16      530.36     44.01 o 
  -5   2  10       33.40       37.94     17.77 o 
  -4   2  10      135.41      139.89     24.13 o 
  -3   2  10      146.54      181.19     35.77 o 
  -2   2  10      375.03      420.72     38.42 o 
  -1   2  10       55.93       53.53     24.26 o 
   0   2  10      587.22      594.10     45.80 o 
   1   2  10      289.00      369.58     37.59 o 
   2   2  10      811.03      867.38     73.97 o 
   3   2  10       52.96       54.01     16.52 o 
   4   2  10      106.94      124.51     22.09 o 
   5   2  10       39.01       58.74     18.76 o 
   6   2  10      296.87      282.83     33.84 o 
   7   2  10      199.83      159.87     36.59 o 
   8   2  10      314.26      296.99     67.63 o 
   9   2  10      251.14      289.44     50.91 o 
  10   2  10       71.09       79.07     36.87 o 
  11   2  10       15.04       -0.46     26.47 o 
  12   2  10       95.47       58.55     33.88 o 
  13   2  10        3.74       11.42     32.74 o 
  14   2  10      117.85       94.04     40.91 o 
  15   2  10       32.81       42.19     38.40 o 
 -17   3  10       20.28       38.62     53.72 o 
 -16   3  10       11.59       23.84     29.52 o 
 -15   3  10       20.82      -10.62     21.50 o 
 -14   3  10        5.58       -5.87     20.15 o 
 -13   3  10      113.57      108.73     28.90 o 
 -12   3  10       48.89       37.71     22.07 o 
 -11   3  10       58.67       40.43     22.22 o 
 -10   3  10       79.72       71.78     30.00 o 
  -9   3  10        3.44       -1.04     16.27 o 
  -8   3  10       49.07       75.15     21.56 o 
  -7   3  10      287.62      227.93     32.24 o 
  -6   3  10      451.26      441.60     42.37 o 
  -5   3  10      147.02      165.96     27.61 o 
  -4   3  10      666.43      634.79     47.95 o 
  -3   3  10       36.69       12.69     16.94 o 
  -2   3  10      141.85      138.81     25.15 o 
  -1   3  10       21.10       23.06     21.70 o 
   0   3  10      580.70      509.89     52.67 o 
   1   3  10        0.65       -7.07     16.10 o 
   2   3  10      307.99      347.61     55.63 o 
   3   3  10      578.52      607.79     46.93 o 
   4   3  10        3.15        8.84     15.53 o 
   5   3  10       34.34        2.42     15.46 o 
   6   3  10        9.21        1.83     16.56 o 
   7   3  10      166.40      203.50     44.02 o 
   8   3  10       89.10       74.26    103.65 o 
   9   3  10        9.06        7.54     25.36 o 
  10   3  10       38.76       11.63     38.14 o 
  11   3  10       65.84        3.26     28.90 o 
  12   3  10       39.59       10.97     31.63 o 
  13   3  10        4.22       15.52     31.92 o 
  14   3  10       11.79       25.62     39.18 o 
  15   3  10       11.22       32.17     36.46 o 
 -16   4  10        8.29       -9.83     30.18 o 
 -15   4  10        2.28       32.76     31.80 o 
 -14   4  10       65.92       -3.48     30.56 o 
 -13   4  10        1.42       -2.30     24.24 o 
 -12   4  10        1.02        3.04     21.31 o 
 -11   4  10      125.89       93.65     27.68 o 
 -10   4  10       36.57       20.97     18.64 o 
  -9   4  10       15.72        1.63     15.97 o 
  -8   4  10       67.25       53.80     20.83 o 
  -7   4  10      304.70      288.96     37.49 o 
  -6   4  10      213.50      245.50     49.78 o 
  -5   4  10       18.55       42.28     19.65 o 
  -4   4  10      910.66     1032.39     99.28 o 
  -3   4  10       57.78       52.67     18.28 o 
  -2   4  10      220.19      173.69     26.66 o 
  -1   4  10      673.27      683.50     50.27 o 
   0   4  10      303.56      303.14     44.00 o 
   1   4  10      961.21     1054.04     73.92 o 
   2   4  10        0.81       -2.90     19.42 o 
   3   4  10      130.84       54.30     25.24 o 
   4   4  10      467.35      440.23     42.39 o 
   5   4  10      177.15      175.17     30.01 o 
   6   4  10        2.98       17.52     17.92 o 
   7   4  10      551.59      559.57     85.08 o 
   8   4  10      235.48      192.88     55.11 o 
   9   4  10        6.10       18.50     32.54 o 
  10   4  10       21.58       22.53     30.53 o 
  11   4  10      134.07       75.53     35.94 o 
  12   4  10      342.43      324.70     61.20 o 
  13   4  10        0.24        5.00     38.44 o 
  14   4  10        7.17      -18.36     32.31 o 
  15   4  10       28.95       42.32     36.59 o 
 -15   5  10      340.95      433.89     64.41 o 
 -14   5  10        1.58       22.85     31.77 o 
 -13   5  10      248.32       94.80     76.32 o 
 -12   5  10      169.23      131.57     41.07 o 
 -11   5  10       16.66       17.17     18.47 o 
 -10   5  10      132.27      120.61     28.82 o 
  -9   5  10        2.39       -3.58     16.88 o 
  -8   5  10       84.52      141.52     31.06 o 
  -7   5  10      115.41      158.21     29.84 o 
  -6   5  10      145.83       96.19     31.33 o 
  -5   5  10       25.35       24.69     28.74 o 
  -4   5  10       45.72       14.02     16.73 o 
  -3   5  10       39.85       15.33     15.44 o 
  -2   5  10       32.16       18.93     19.94 o 
  -1   5  10        1.75       16.43     15.92 o 
   0   5  10      233.25      264.73     32.72 o 
   1   5  10     1390.61     1413.95     61.46 o 
   2   5  10       63.83      110.97     30.33 o 
   3   5  10      310.76      374.89     49.53 o 
   4   5  10      643.58      704.72     53.05 o 
   5   5  10       62.97       62.30     27.94 o 
   6   5  10      231.04      196.99     38.42 o 
   7   5  10       71.78       57.34     26.84 o 
   8   5  10     1687.88     1622.79     97.70 o 
   9   5  10      242.36      143.03     39.02 o 
  10   5  10      245.81      277.51     51.52 o 
  11   5  10      258.75      182.75     47.70 o 
  12   5  10        2.46      -12.09     28.38 o 
  13   5  10      157.86       80.57     42.40 o 
  14   5  10        5.50       -2.25     35.83 o 
 -15   6  10        5.77       26.47     35.62 o 
 -14   6  10      170.21      237.46     52.86 o 
 -13   6  10       63.50       77.33     36.14 o 
 -12   6  10      186.12      207.78     67.44 o 
 -11   6  10      512.29      604.60     58.29 o 
 -10   6  10      142.37      136.71     40.21 o 
  -9   6  10       42.35       37.69     21.90 o 
  -8   6  10      336.01      342.54     41.76 o 
  -7   6  10      105.61       59.87     30.96 o 
  -6   6  10       92.92       33.80     46.48 o 
  -5   6  10      222.75      210.33     36.63 o 
  -4   6  10        6.53        0.91     16.91 o 
  -3   6  10     1657.50     1564.65    186.65 o 
  -2   6  10      105.32       82.60     38.22 o 
  -1   6  10      713.73      763.55     61.20 o 
   0   6  10      585.45      613.17     49.17 o 
   1   6  10      315.25      357.59     39.04 o 
   2   6  10      695.18      556.50     57.97 o 
   3   6  10      126.08      112.29     40.73 o 
   4   6  10     1385.93     1480.96     85.84 o 
   5   6  10     1287.49     1256.23     66.94 o 
   6   6  10      302.72      284.90     47.86 o 
   7   6  10      283.20      265.73     49.28 o 
   8   6  10       10.71       -6.95     23.11 o 
   9   6  10      526.40      450.33     62.81 o 
  10   6  10      110.67       73.67     55.11 o 
  11   6  10        1.80      -22.32     26.58 o 
  12   6  10      289.38      156.49     48.36 o 
  13   6  10       36.65       57.07     39.11 o 
 -14   7  10        0.59       33.18     48.38 o 
 -13   7  10        4.54       19.25     30.59 o 
 -12   7  10       85.90       79.72     36.60 o 
 -11   7  10       93.70       10.93     27.97 o 
 -10   7  10      941.38     1000.04    161.56 o 
  -9   7  10       20.91        3.38     24.62 o 
  -8   7  10        4.46       -3.33     28.12 o 
  -7   7  10        2.67        8.32     25.71 o 
  -6   7  10        1.04       21.06     19.46 o 
  -5   7  10      144.60       96.97     32.43 o 
  -4   7  10     1522.34     1678.96     73.89 o 
  -3   7  10      930.66      931.35     63.61 o 
  -2   7  10      770.87      890.47     61.65 o 
  -1   7  10       53.79       39.33     22.49 o 
   0   7  10      897.70      823.09     61.67 o 
   1   7  10      792.32      865.64     65.44 o 
   2   7  10      107.94      147.63     29.52 o 
   3   7  10     2386.52     2126.01     82.66 o 
   4   7  10      245.11      207.95     43.56 o 
   5   7  10      433.08      334.78     74.42 o 
   6   7  10       68.12       39.88     28.51 o 
   7   7  10      240.53      206.66     44.43 o 
   8   7  10     1320.19     1505.10    140.76 o 
   9   7  10       89.73       49.04     35.88 o 
  10   7  10       95.83       80.76     39.60 o 
  11   7  10      114.00      136.09     64.13 o 
  12   7  10       43.32       29.19     37.75 o 
 -12   8  10        4.89       56.24     48.28 o 
 -11   8  10      136.26      143.41     50.67 o 
 -10   8  10        4.96       17.73     36.72 o 
  -9   8  10       27.87       46.83     31.38 o 
  -8   8  10      296.95      374.69     59.77 o 
  -7   8  10       90.08      103.43     34.64 o 
  -6   8  10       62.51       70.35     26.86 o 
  -5   8  10       22.84       19.62     18.79 o 
  -4   8  10        2.29       13.54     20.56 o 
  -3   8  10       19.17       17.49     19.18 o 
  -2   8  10        4.29        3.52     18.24 o 
  -1   8  10        8.25       40.02     21.19 o 
   0   8  10      234.00      288.73     52.87 o 
   1   8  10      630.14      735.90     60.13 o 
   2   8  10       36.25       25.02     21.50 o 
   3   8  10      169.59      216.86     35.47 o 
   4   8  10       12.20        9.89     28.88 o 
   5   8  10      247.98      230.64     51.00 o 
   6   8  10       23.94      -15.72     34.72 o 
   7   8  10      193.39      154.07     43.60 o 
   8   8  10        8.37       -6.54     25.42 o 
   9   8  10      355.40      389.16     77.56 o 
  10   8  10       39.29        1.94     28.93 o 
  11   8  10        0.13       -5.41     83.34 o 
 -11   9  10       35.76       27.07     45.10 o 
 -10   9  10        3.61      -34.52     37.39 o 
  -9   9  10        8.78       63.64     47.61 o 
  -8   9  10        4.06       34.46     40.88 o 
  -7   9  10        4.16       18.87     21.60 o 
  -6   9  10        1.59       20.64     21.24 o 
  -5   9  10        0.00       10.17     19.49 o 
  -4   9  10       46.46       57.51     28.02 o 
  -3   9  10      386.31      487.40     65.39 o 
  -2   9  10       41.50       28.28     21.79 o 
  -1   9  10      303.38      327.46     44.84 o 
   0   9  10       54.60       57.89     25.55 o 
   1   9  10      112.13       75.84     27.71 o 
   2   9  10       49.82       58.04     27.64 o 
   3   9  10        5.38       27.63     20.78 o 
   4   9  10        2.08      -10.62     23.76 o 
   5   9  10       76.17      116.55     37.95 o 
   6   9  10        3.70       15.97     26.97 o 
   7   9  10      196.20      231.70     74.89 o 
   8   9  10       25.25       -2.16     43.81 o 
   9   9  10        0.17       21.35     40.68 o 
  -9  10  10       10.58       42.84     50.54 o 
  -8  10  10       61.93       33.90     37.13 o 
  -7  10  10       13.51       15.02     25.52 o 
  -6  10  10       26.72       14.94     27.77 o 
  -5  10  10       50.64       69.28     51.52 o 
  -4  10  10       86.78       75.20     33.33 o 
  -3  10  10       70.65       47.99     36.16 o 
  -2  10  10       52.37       29.20     26.22 o 
  -1  10  10        7.14       28.64     29.88 o 
   0  10  10        9.30      -11.09     23.67 o 
   1  10  10        5.71       -5.63     25.24 o 
   2  10  10        7.29        3.03     28.92 o 
   3  10  10       22.49       10.55     26.91 o 
   4  10  10      169.73      194.82     67.64 o 
   5  10  10      127.83      100.75     35.98 o 
   6  10  10        1.53       23.79     30.54 o 
   7  10  10      109.88      121.65     42.20 o 
  -6  11  10       15.64       32.10     29.54 o 
  -5  11  10      104.48       50.92     35.39 o 
  -4  11  10       60.30       36.04     56.60 o 
  -3  11  10       59.57      101.75     44.94 o 
  -2  11  10       94.00      162.16     43.12 o 
  -1  11  10        0.86       42.52     33.33 o 
   0  11  10      115.86       52.33     35.89 o 
   1  11  10       25.17       63.84     37.21 o 
   2  11  10        3.22       19.04     29.95 o 
   3  11  10      162.89      103.91     39.38 o 
   4  11  10      275.72      236.49     51.09 o 
 -16   1  11      177.96      254.52     92.45 o 
 -15   1  11       16.12        1.10     30.24 o 
 -14   1  11       26.23       28.94     35.26 o 
 -13   1  11       54.97       38.99     23.18 o 
 -12   1  11        6.58      -17.47     17.47 o 
 -11   1  11       71.70       69.89     36.24 o 
 -10   1  11       56.99       10.80     19.05 o 
  -9   1  11       90.81       25.03     34.00 o 
  -8   1  11      298.65      275.76     46.65 o 
  -7   1  11      102.03       94.27     31.09 o 
  -6   1  11      448.06      493.14     60.07 o 
  -5   1  11       16.21       -6.33     19.24 o 
  -4   1  11      119.13      129.38     33.59 o 
  -3   1  11      166.55      140.10     33.81 o 
  -2   1  11      486.26      472.66     55.89 o 
  -1   1  11      477.21      489.94     72.37 o 
   0   1  11      476.43      568.89     61.20 o 
   1   1  11      477.40      429.56     42.67 o 
   2   1  11      466.19      445.29     43.12 o 
   3   1  11        1.46       -8.44     12.99 o 
   4   1  11      750.39      874.79     50.09 o 
   5   1  11       61.85       46.13     18.05 o 
   6   1  11      135.52      105.48     22.60 o 
   7   1  11       74.26       81.45     21.42 o 
   8   1  11        8.07        9.52     20.27 o 
   9   1  11       20.59       22.36     28.49 o 
  10   1  11     1291.21     1366.81    104.11 o 
  11   1  11      216.95      279.45     99.62 o 
  12   1  11       57.00      -18.37     31.37 o 
  13   1  11       79.76       62.11     40.90 o 
  14   1  11        3.18       15.54     33.18 o 
 -16   2  11       15.09       71.60     54.60 o 
 -15   2  11      182.27      245.41     73.29 o 
 -14   2  11        0.46      -10.04     26.97 o 
 -13   2  11       52.28        4.59     21.62 o 
 -12   2  11      387.65      428.30     48.89 o 
 -11   2  11      270.05      265.63     49.81 o 
 -10   2  11      362.03      319.39     40.22 o 
  -9   2  11       75.00       33.53     21.20 o 
  -8   2  11      913.32      857.61     58.98 o 
  -7   2  11       77.21        7.44     22.23 o 
  -6   2  11       29.71       26.02     21.84 o 
  -5   2  11     2199.48     2159.95    118.18 o 
  -4   2  11     1026.88     1122.26     83.03 o 
  -3   2  11      104.21      141.05     36.05 o 
  -2   2  11      311.24      306.26     47.43 o 
  -1   2  11      436.71      327.08     66.87 o 
   0   2  11       12.19       37.01     19.12 o 
   1   2  11      396.17      381.39     41.18 o 
   2   2  11       71.13       44.46     26.28 o 
   3   2  11     2204.61     2317.61     83.86 o 
   4   2  11      643.18      656.85     44.80 o 
   5   2  11        6.07       20.49     16.75 o 
   6   2  11      851.38      890.86     52.75 o 
   7   2  11        0.30      -14.40     16.18 o 
   8   2  11      112.15       55.67     39.33 o 
   9   2  11     1068.40     1039.82     91.57 o 
  10   2  11      178.62      143.46     42.52 o 
  11   2  11      156.60       84.78     37.96 o 
  12   2  11      111.02       89.20     41.43 o 
  13   2  11       34.85        4.33     33.78 o 
  14   2  11      251.97      185.75     93.76 o 
 -15   3  11       94.33       21.01     33.73 o 
 -14   3  11       23.56       29.70     29.37 o 
 -13   3  11      501.41      444.11     62.12 o 
 -12   3  11      149.39       99.20     29.69 o 
 -11   3  11        3.32       -6.83     17.61 o 
 -10   3  11        0.54       13.95     19.71 o 
  -9   3  11       15.38        5.00     18.99 o 
  -8   3  11      578.75      652.43     54.27 o 
  -7   3  11       50.46       47.20     20.40 o 
  -6   3  11      383.42      408.15     54.69 o 
  -5   3  11       83.44       59.46     28.39 o 
  -4   3  11       69.47       92.93     40.04 o 
  -3   3  11       76.06      103.82     28.78 o 
  -2   3  11     1081.93     1224.58    136.50 o 
  -1   3  11     2756.62     3011.00     95.30 o 
   0   3  11       71.11       58.70     33.00 o 
   1   3  11        0.44      -14.12     14.12 o 
   2   3  11      542.68      559.34     51.66 o 
   3   3  11       61.52       41.09     27.89 o 
   4   3  11       59.12       67.17     30.14 o 
   5   3  11     1663.21     1583.42     70.89 o 
   6   3  11      104.00      103.11     49.63 o 
   7   3  11     1914.16     1791.32    100.23 o 
   8   3  11        7.42       21.50     29.40 o 
   9   3  11       37.83       12.79     29.71 o 
  10   3  11      641.79      706.34     78.79 o 
  11   3  11        0.46      -18.29     28.96 o 
  12   3  11       14.06       -4.59     33.24 o 
  13   3  11      129.45      142.01     50.07 o 
  14   3  11      131.33       43.61     40.30 o 
 -15   4  11        5.91      -30.36     30.36 o 
 -14   4  11        7.63      -46.04     56.73 o 
 -13   4  11       35.46       22.89     29.95 o 
 -12   4  11        4.15       29.81     23.73 o 
 -11   4  11      341.64      268.14     40.31 o 
 -10   4  11       91.95       88.70     27.13 o 
  -9   4  11      230.33      278.22     38.87 o 
  -8   4  11      469.42      536.88     51.76 o 
  -7   4  11      127.48      124.16     27.82 o 
  -6   4  11      312.02      411.27     43.88 o 
  -5   4  11      611.57      468.07     45.27 o 
  -4   4  11     1710.45     1858.21    123.63 o 
  -3   4  11      299.91      233.08     42.24 o 
  -2   4  11     3442.00     3610.55    127.84 o 
  -1   4  11      264.68      289.46     45.49 o 
   0   4  11      442.67      422.80     53.55 o 
   1   4  11      314.08      401.06     53.13 o 
   2   4  11       14.03       20.59     28.07 o 
   3   4  11     1113.03     1294.64    123.99 o 
   4   4  11       65.69       58.53     28.00 o 
   5   4  11       43.89       51.93     22.08 o 
   6   4  11      635.82      779.62     76.86 o 
   7   4  11       18.36       10.72     26.17 o 
   8   4  11       82.12       95.84     33.72 o 
   9   4  11      133.00      157.72    113.90 o 
  10   4  11        0.22      -28.17     28.17 o 
  11   4  11      191.69      232.57     87.55 o 
  12   4  11        0.98      -14.63     54.50 o 
  13   4  11       12.24       32.14     39.27 o 
 -14   5  11        5.12       40.42     35.63 o 
 -13   5  11      265.59      234.24     53.83 o 
 -12   5  11      210.19      241.25     50.51 o 
 -11   5  11       34.71       33.54     24.23 o 
 -10   5  11        3.67      -17.23     19.23 o 
  -9   5  11        0.22        3.13     18.37 o 
  -8   5  11      150.45      166.30     35.06 o 
  -7   5  11        9.42       22.35     18.35 o 
  -6   5  11      318.17      350.08     42.81 o 
  -5   5  11      141.46      166.97     30.34 o 
  -4   5  11       27.38       29.49     39.50 o 
  -3   5  11        2.91       -4.11     35.39 o 
  -2   5  11       54.31       59.16     28.71 o 
  -1   5  11     1426.16     1597.77     88.27 o 
   0   5  11      543.90      500.09     58.81 o 
   1   5  11      364.38      330.30     50.50 o 
   2   5  11      370.69      333.98     49.54 o 
   3   5  11        6.37       25.94     28.04 o 
   4   5  11      229.51      170.18    113.28 o 
   5   5  11      191.60      168.92     40.05 o 
   6   5  11      326.34      319.29     49.74 o 
   7   5  11      511.31      604.77     68.55 o 
   8   5  11        1.44       25.39     26.38 o 
   9   5  11       88.06       68.05     32.94 o 
  10   5  11      178.82      201.49     68.03 o 
  11   5  11       47.21       53.59     36.53 o 
  12   5  11        0.44        7.06     40.42 o 
 -13   6  11        3.79       13.54     33.71 o 
 -12   6  11      140.28       73.36     38.34 o 
 -11   6  11      147.40       80.22     27.70 o 
 -10   6  11        3.78        0.34     21.56 o 
  -9   6  11        0.48        1.47     24.35 o 
  -8   6  11      111.69       98.79     26.44 o 
  -7   6  11       10.50        0.21     19.15 o 
  -6   6  11        0.69       24.27     25.72 o 
  -5   6  11       40.01       48.12     26.98 o 
  -4   6  11       36.31       42.04     62.87 o 
  -3   6  11        3.71       20.78     19.04 o 
  -2   6  11       48.57       36.17     20.10 o 
  -1   6  11      151.32      215.78     50.87 o 
   0   6  11      139.82      109.11     34.92 o 
   1   6  11        9.60        0.12     26.19 o 
   2   6  11      102.72       80.16     42.30 o 
   3   6  11      283.29      213.78     43.15 o 
   4   6  11      229.19      317.28     51.37 o 
   5   6  11       12.85       11.30     34.31 o 
   6   6  11       46.47       43.81     47.00 o 
   7   6  11        8.93       -1.65     25.43 o 
   8   6  11        2.40        2.43     26.44 o 
   9   6  11       14.46       33.60     43.48 o 
  10   6  11      192.81      133.28     45.06 o 
  11   6  11        0.37       -5.85     29.02 o 
  12   6  11      121.02      115.69     45.51 o 
 -12   7  11       28.81      -12.47     25.72 o 
 -11   7  11       14.17        9.13     29.09 o 
 -10   7  11       26.44       21.32     23.12 o 
  -9   7  11      124.93      118.44     31.74 o 
  -8   7  11       22.04       22.97     26.79 o 
  -7   7  11      106.19      152.98     41.81 o 
  -6   7  11      118.85      174.37     42.60 o 
  -5   7  11      298.62      360.17    107.81 o 
  -4   7  11       89.54       48.59     29.21 o 
  -3   7  11      480.27      444.86     64.15 o 
  -2   7  11       25.60       46.36     29.19 o 
  -1   7  11       22.48       58.95     23.71 o 
   0   7  11      438.87      498.36     63.16 o 
   1   7  11      103.76      112.67     36.57 o 
   2   7  11      253.00      270.12     50.03 o 
   3   7  11        1.18        6.37     23.96 o 
   4   7  11      234.55      168.91     43.46 o 
   5   7  11      135.37       87.98     50.13 o 
   6   7  11       37.51       18.03     44.33 o 
   7   7  11       95.28      231.34     73.55 o 
   8   7  11        4.02      -19.47     42.07 o 
   9   7  11       15.55       41.90     35.97 o 
  10   7  11       72.63       35.83     35.29 o 
 -11   8  11        0.09       -5.28     35.49 o 
 -10   8  11       34.32       31.59     26.66 o 
  -9   8  11       87.88       49.07     35.00 o 
  -8   8  11      181.13      245.49     77.22 o 
  -7   8  11      119.76      114.47     40.32 o 
  -6   8  11       80.63        4.54     48.38 o 
  -5   8  11       97.90       94.12     28.31 o 
  -4   8  11       29.38       24.47     22.70 o 
  -3   8  11        8.42       16.02     23.27 o 
  -2   8  11      184.54      207.68     38.08 o 
  -1   8  11        0.31       -4.32     18.69 o 
   0   8  11       47.71      107.63     28.88 o 
   1   8  11      915.44      997.93     69.33 o 
   2   8  11      111.54       97.98     39.64 o 
   3   8  11     1013.42      983.43    126.66 o 
   4   8  11      146.04       50.64     42.17 o 
   5   8  11        2.65       13.05     46.69 o 
   6   8  11      228.50      223.02     73.19 o 
   7   8  11        2.94      -14.54     39.96 o 
   8   8  11      259.27      215.31     74.68 o 
   9   8  11      212.81      143.51     70.78 o 
  -9   9  11       24.70       80.95     52.54 o 
  -8   9  11      336.46      379.49     63.27 o 
  -7   9  11       84.62      110.84     58.99 o 
  -6   9  11      478.42      581.38     76.47 o 
  -5   9  11      298.00      287.95     43.74 o 
  -4   9  11      236.50      259.81     41.00 o 
  -3   9  11      601.26      734.39    142.71 o 
  -2   9  11       19.40       52.27     37.79 o 
  -1   9  11      343.20      360.42     63.22 o 
   0   9  11      135.89      139.20     34.35 o 
   1   9  11        1.01       -6.35     23.52 o 
   2   9  11      463.85      506.05     89.45 o 
   3   9  11       15.08       21.94     33.79 o 
   4   9  11      374.61      388.97     87.52 o 
   5   9  11      167.63      189.01     73.29 o 
   6   9  11        3.25       76.48     57.47 o 
   7   9  11      201.90      223.73     74.89 o 
  -6  10  11      275.16      267.38     53.52 o 
  -5  10  11       78.02       92.71     37.81 o 
  -4  10  11      387.75      303.19     58.17 o 
  -3  10  11       93.95       59.42     35.68 o 
  -2  10  11      145.24      178.83     64.49 o 
  -1  10  11        5.86       11.86     29.95 o 
   0  10  11       28.58        7.61     28.79 o 
   1  10  11      215.76      133.23     42.16 o 
   2  10  11       27.92       54.73     33.52 o 
   3  10  11      204.50      214.06     49.57 o 
   4  10  11       51.36      134.98     62.51 o 
 -14   0  12      416.08      322.61     79.77 o 
 -13   0  12        7.05       68.93     49.15 o 
 -12   0  12      330.14      195.38     64.56 o 
 -11   0  12      540.35      773.82    111.15 o 
 -10   0  12      313.62      368.01     84.13 o 
  -9   0  12      169.83      146.74     56.86 o 
  -8   0  12      635.31      560.72     97.49 o 
  -7   0  12       79.58      113.15     55.27 o 
  -6   0  12      395.07      271.09     68.52 o 
  -5   0  12        3.55        3.70     28.66 o 
  -4   0  12        1.59       -2.93     30.05 o 
  -3   0  12      989.64      966.07    116.75 o 
  -2   0  12       53.57       48.23     36.47 o 
  -1   0  12      171.56      187.52     55.57 o 
   0   0  12     3232.60     3140.19    180.18 o 
   1   0  12       20.85       84.18     44.12 o 
   2   0  12     1555.13     1313.18    128.51 o 
   3   0  12      577.12      591.95     92.40 o 
   4   0  12      113.21      122.69     35.54 o 
   5   0  12      673.95      743.82    161.17 o 
   6   0  12        2.66       18.32     34.59 o 
   7   0  12      187.71      129.85     36.23 o 
   8   0  12      164.58      198.87     66.87 o 
   9   0  12       41.79       13.15     46.48 o 
  10   0  12       41.81       40.47     51.72 o 
  11   0  12        5.08       21.16     51.72 o 
  12   0  12        1.39        6.78     50.90 o 
 -14   1  12       90.27      -35.23     40.63 o 
 -13   1  12       84.88      104.51     37.62 o 
 -12   1  12      219.31      193.88     47.63 o 
 -11   1  12      545.15      668.32    119.93 o 
 -10   1  12      196.20      170.00     43.31 o 
  -9   1  12      243.82      337.54     54.35 o 
  -8   1  12      116.73       53.83     39.99 o 
  -7   1  12      195.27      135.32     39.16 o 
  -6   1  12      205.45      154.52     39.20 o 
  -5   1  12      170.99      159.77     49.72 o 
  -4   1  12     1607.18     1754.67     97.00 o 
  -3   1  12       12.01       18.67     22.86 o 
  -2   1  12      559.75      655.88    108.58 o 
  -1   1  12       25.64        8.74     18.83 o 
   0   1  12        6.70       10.69     28.89 o 
   1   1  12      559.82      597.93     64.98 o 
   2   1  12        5.48        2.07     21.72 o 
   3   1  12      864.29      824.38     59.77 o 
   4   1  12      771.32      732.75     58.18 o 
   5   1  12      126.98       94.77     23.69 o 
   6   1  12        9.07       -6.63     15.68 o 
   7   1  12      108.62      148.05     32.33 o 
   8   1  12      146.38      144.21     60.61 o 
   9   1  12        3.22        4.73     32.27 o 
  10   1  12      177.04      170.65     49.45 o 
  11   1  12       12.69       26.91     35.50 o 
  12   1  12      103.03       62.81     39.37 o 
 -14   2  12        4.25      -19.62     27.11 o 
 -13   2  12       17.73        2.29     31.17 o 
 -12   2  12       11.22        0.14     27.22 o 
 -11   2  12       58.63       21.01     35.57 o 
 -10   2  12      176.29      243.06     48.08 o 
  -9   2  12       28.03       55.47     30.59 o 
  -8   2  12      650.01      539.52     65.67 o 
  -7   2  12      318.74      307.85     52.23 o 
  -6   2  12      673.16      776.18     77.83 o 
  -5   2  12      154.63      149.23     76.12 o 
  -4   2  12       73.07       84.73     49.31 o 
  -3   2  12      780.26      639.29     98.80 o 
  -2   2  12       75.07       74.68     37.24 o 
  -1   2  12      801.87      739.05     72.45 o 
   0   2  12      330.07      391.80     55.32 o 
   1   2  12       38.68       20.15     47.69 o 
   2   2  12       28.30        0.93     18.47 o 
   3   2  12      272.04      376.65     45.41 o 
   4   2  12       46.27       29.97     20.15 o 
   5   2  12      278.41      268.74     33.16 o 
   6   2  12       47.63       64.76     25.69 o 
   7   2  12        3.44      -11.67     20.39 o 
   8   2  12      226.63      222.26     51.75 o 
   9   2  12       40.88        9.99     29.71 o 
  10   2  12       23.04      -21.30     28.21 o 
  11   2  12      310.56      333.87    107.60 o 
  12   2  12      414.80      446.27     74.09 o 
 -14   3  12       27.97      -10.79     31.76 o 
 -13   3  12        7.60       27.94     31.74 o 
 -12   3  12        0.01        8.75     21.89 o 
 -11   3  12      279.41      283.28     55.98 o 
 -10   3  12       32.56      -18.74     25.18 o 
  -9   3  12        1.55       14.05     28.27 o 
  -8   3  12       65.84       48.13     60.74 o 
  -7   3  12       36.33       48.45     28.23 o 
  -6   3  12       16.02       14.23     24.64 o 
  -5   3  12      192.62      226.10     46.52 o 
  -4   3  12      390.11      442.34     84.03 o 
  -3   3  12       83.43       94.49     33.66 o 
  -2   3  12        0.01       32.31     23.94 o 
  -1   3  12       34.60        8.61     19.08 o 
   0   3  12       60.28       74.51     28.41 o 
   1   3  12      139.61      188.77     31.67 o 
   2   3  12        0.11       11.48     18.80 o 
   3   3  12       13.57        8.43     19.07 o 
   4   3  12        0.02        8.70     17.84 o 
   5   3  12        0.03      -14.67     18.49 o 
   6   3  12        9.04       -6.51     27.09 o 
   7   3  12      175.32      130.68     31.12 o 
   8   3  12       16.14       36.21     24.85 o 
   9   3  12       21.59       15.79     31.05 o 
  10   3  12       21.32        7.57     38.09 o 
  11   3  12        5.35      -27.73     32.08 o 
  12   3  12       33.22       55.04     41.42 o 
 -13   4  12       73.47       51.35     40.37 o 
 -12   4  12      113.77       69.32     29.63 o 
 -11   4  12      217.00      140.88     34.24 o 
 -10   4  12       45.95       30.44     25.53 o 
  -9   4  12        3.72      -17.70     21.31 o 
  -8   4  12      219.21      275.40     51.49 o 
  -7   4  12       27.84       22.90     27.25 o 
  -6   4  12      230.12      181.06     43.09 o 
  -5   4  12        0.64        6.62     23.29 o 
  -4   4  12        7.94        7.19     26.43 o 
  -3   4  12      274.81      305.19     51.73 o 
  -2   4  12      302.43      366.52     56.38 o 
  -1   4  12      150.62      117.62     38.11 o 
   0   4  12      142.38      144.92     32.46 o 
   1   4  12       59.95       51.36     22.43 o 
   2   4  12       29.93       15.14     31.00 o 
   3   4  12      157.93      172.48     47.64 o 
   4   4  12        0.28       -1.16     25.71 o 
   5   4  12      395.32      500.99     65.14 o 
   6   4  12       39.04        9.04     38.42 o 
   7   4  12       17.69      -17.08     26.63 o 
   8   4  12      423.87      449.27    106.45 o 
   9   4  12        1.33      -11.32     31.33 o 
  10   4  12      193.41      229.35     64.02 o 
  11   4  12        5.58      -14.26     31.86 o 
 -12   5  12      131.35       94.46     41.30 o 
 -11   5  12      346.09      378.56     49.93 o 
 -10   5  12      642.28      568.85     69.47 o 
  -9   5  12      253.66      223.10     54.91 o 
  -8   5  12        9.45       17.06     22.39 o 
  -7   5  12      280.77      243.09     50.13 o 
  -6   5  12        2.17       -0.67     26.11 o 
  -5   5  12       56.65       55.74     30.38 o 
  -4   5  12     1117.30     1110.77    123.12 o 
  -3   5  12       13.96       17.37     25.11 o 
  -2   5  12      423.86      508.95     96.25 o 
  -1   5  12      407.17      354.58     72.88 o 
   0   5  12      100.61      159.24     39.32 o 
   1   5  12      912.95      686.92    100.21 o 
   2   5  12        0.08       -3.77     23.09 o 
   3   5  12      215.31      126.65     69.21 o 
   4   5  12      158.99      119.99     37.37 o 
   5   5  12       70.95       69.60     49.00 o 
   6   5  12        2.62       36.21     46.43 o 
   7   5  12      227.53      192.15     74.32 o 
   8   5  12       70.65       49.72     52.90 o 
   9   5  12       85.81       69.23     38.07 o 
  10   5  12        0.89       44.66     36.25 o 
 -11   6  12      159.17      191.39     38.08 o 
 -10   6  12       90.33       54.67     29.92 o 
  -9   6  12        2.65      -21.71     21.71 o 
  -8   6  12      450.02      546.83     57.12 o 
  -7   6  12       26.32       44.19     24.22 o 
  -6   6  12      479.17      528.08     53.65 o 
  -5   6  12      195.56      176.39     42.60 o 
  -4   6  12       37.11        5.96     36.93 o 
  -3   6  12      535.54      697.86    113.00 o 
  -2   6  12        1.92        7.81     34.93 o 
  -1   6  12      204.04      219.62     43.59 o 
   0   6  12      958.51     1096.68     89.20 o 
   1   6  12      236.38      217.99     45.81 o 
   2   6  12      102.74      113.57     39.57 o 
   3   6  12      161.58      161.68     67.41 o 
   4   6  12       44.94       19.23     29.82 o 
   5   6  12      196.11      275.51     76.63 o 
   6   6  12        0.00       -3.95     41.30 o 
   7   6  12       95.66       77.45     55.21 o 
   8   6  12       12.63      -12.53     48.08 o 
   9   6  12       28.53       56.19     53.93 o 
 -10   7  12      106.73      128.74     35.47 o 
  -9   7  12      363.80      381.23     49.57 o 
  -8   7  12        0.06       44.27     26.22 o 
  -7   7  12      438.93      567.07     58.45 o 
  -6   7  12      125.95      167.10     45.20 o 
  -5   7  12      110.02      122.18     37.98 o 
  -4   7  12      455.66      676.18    117.67 o 
  -3   7  12       98.24       93.43     46.64 o 
  -2   7  12      596.45      562.28    104.86 o 
  -1   7  12        5.76       -8.21     26.97 o 
   0   7  12       10.23      -17.08     24.38 o 
   1   7  12     1297.29     1353.07    101.32 o 
   2   7  12       25.48       30.79     31.13 o 
   3   7  12       58.56       96.20     44.25 o 
   4   7  12       98.52       67.03     54.70 o 
   5   7  12        9.99       61.17     49.15 o 
   6   7  12       27.93        4.67     44.74 o 
   7   7  12      264.94      399.39     95.74 o 
   8   7  12       17.52       33.64     43.56 o 
  -8   8  12       49.86       49.47     29.32 o 
  -7   8  12       19.04       24.25     30.42 o 
  -6   8  12      262.37      264.40     63.38 o 
  -5   8  12        9.12       21.60     28.64 o 
  -4   8  12        1.66       -6.54     26.42 o 
  -3   8  12       61.24       77.84     36.68 o 
  -2   8  12       35.75       44.83     34.98 o 
  -1   8  12       52.65       92.98     38.23 o 
   0   8  12      214.53      143.71     43.65 o 
   1   8  12       72.35       89.36     48.33 o 
   2   8  12      190.22      170.15     47.62 o 
   3   8  12        1.45       12.96     32.96 o 
   4   8  12       12.80       34.05     51.72 o 
   5   8  12       41.03       29.23     54.29 o 
   6   8  12        3.39       64.10     51.72 o 
  -5   9  12       79.16      165.91     47.34 o 
  -4   9  12       14.00       15.64     32.60 o 
  -3   9  12        0.67        0.85     26.16 o 
  -2   9  12        7.37       43.33     65.74 o 
  -1   9  12        0.79       38.52     34.82 o 
   0   9  12       29.93       63.32     38.34 o 
   1   9  12       13.95       -4.23     41.27 o 
   2   9  12       66.25       20.31     51.93 o 
   3   9  12       70.78       77.97     50.23 o 
 -12   1  13       25.81       23.22     32.36 o 
 -11   1  13       10.91       46.08     34.26 o 
 -10   1  13       40.91       42.58     33.68 o 
  -9   1  13        0.09      -16.74     26.62 o 
  -8   1  13      312.69      305.03     56.05 o 
  -7   1  13        1.76        3.53     24.82 o 
  -6   1  13       48.92       -3.33     26.63 o 
  -5   1  13       45.43       52.86     31.85 o 
  -4   1  13       61.79       27.01     27.12 o 
  -3   1  13      125.18      109.16     34.57 o 
  -2   1  13      516.05      573.84    179.74 o 
  -1   1  13      497.16      677.31     74.38 o 
   0   1  13       48.82       18.88     27.36 o 
   1   1  13        5.00       -1.51     23.33 o 
   2   1  13        2.15      -19.09     39.39 o 
   3   1  13       94.34       41.64     28.13 o 
   4   1  13        0.08       -5.42     22.75 o 
   5   1  13        0.48      -17.62     17.62 o 
   6   1  13        3.29       10.10     23.21 o 
   7   1  13      131.26      101.03     37.31 o 
   8   1  13        1.88      -13.92     33.07 o 
   9   1  13        1.28      -22.97     29.76 o 
  10   1  13       42.20        1.03     33.76 o 
 -12   2  13      102.37      103.33     42.71 o 
 -11   2  13       72.76      148.94     84.80 o 
 -10   2  13        1.66      -29.07     29.07 o 
  -9   2  13      155.91      101.10     57.09 o 
  -8   2  13       67.94       20.50     28.44 o 
  -7   2  13      207.67      167.58     43.98 o 
  -6   2  13      571.75      563.55     71.04 o 
  -5   2  13       38.62       32.53     29.34 o 
  -4   2  13      722.19      724.41    116.93 o 
  -3   2  13      456.91      411.09    104.50 o 
  -2   2  13      635.01      672.34     74.67 o 
  -1   2  13      230.12      189.59     43.48 o 
   0   2  13       25.23      -12.46     20.61 o 
   1   2  13       92.20       69.23     29.48 o 
   2   2  13      445.26      454.97     61.35 o 
   3   2  13      418.30      356.05     78.66 o 
   4   2  13       12.86       -1.74     25.08 o 
   5   2  13        2.31       15.93     22.06 o 
   6   2  13      445.42      399.32     61.70 o 
   7   2  13       94.82       94.46     39.11 o 
   8   2  13       31.31       50.17     36.41 o 
   9   2  13       36.39        2.56     32.50 o 
  10   2  13        8.75        4.20     35.81 o 
 -12   3  13        5.48        8.14     32.44 o 
 -11   3  13      170.61      212.52     51.20 o 
 -10   3  13      138.00       86.91    102.88 o 
  -9   3  13       10.32        1.65     28.82 o 
  -8   3  13      774.35      816.22    182.18 o 
  -7   3  13      235.14      197.64     49.77 o 
  -6   3  13      449.72      469.55     65.38 o 
  -5   3  13      642.28      610.53     73.26 o 
  -4   3  13       95.37      121.79     40.17 o 
  -3   3  13       55.56       52.01     35.77 o 
  -2   3  13      149.22      110.35     37.01 o 
  -1   3  13      188.15      209.47     45.93 o 
   0   3  13      307.02      317.45     53.83 o 
   1   3  13       11.42       27.93     26.31 o 
   2   3  13        1.37       21.71     25.58 o 
   3   3  13       25.23       40.35     23.35 o 
   4   3  13       49.40       34.89     25.79 o 
   5   3  13       30.37       66.95     29.23 o 
   6   3  13        2.35        7.57     24.99 o 
   7   3  13      233.93      220.96     49.45 o 
   8   3  13       26.72       98.51     61.63 o 
   9   3  13      289.90      307.50    145.36 o 
  10   3  13      453.10      633.48     83.30 o 
 -11   4  13       56.62       53.09     34.28 o 
 -10   4  13      108.99      132.10     58.50 o 
  -9   4  13      596.61      661.43     80.03 o 
  -8   4  13      106.43      142.43     43.52 o 
  -7   4  13      216.69      138.34     45.08 o 
  -6   4  13       91.18      122.81     59.86 o 
  -5   4  13      421.89      351.21     58.34 o 
  -4   4  13      845.73      773.95     87.47 o 
  -3   4  13       64.77       60.01     36.00 o 
  -2   4  13       29.48        0.36     23.93 o 
  -1   4  13      315.77      245.48     50.46 o 
   0   4  13        0.14       33.08     27.53 o 
   1   4  13       17.30       15.22     26.69 o 
   2   4  13       31.09       60.63     25.84 o 
   3   4  13      372.98      458.90     54.43 o 
   4   4  13        1.01        9.24     22.81 o 
   5   4  13        8.58       10.12     26.41 o 
   6   4  13        9.95      -22.92     32.72 o 
   7   4  13       19.02       35.34     30.48 o 
   8   4  13       39.60       57.60     38.20 o 
   9   4  13      430.44      322.61     88.81 o 
 -10   5  13       10.95       14.98     31.40 o 
  -9   5  13        9.36      -21.43     26.68 o 
  -8   5  13      414.53      434.68    137.55 o 
  -7   5  13       49.04       54.66     35.24 o 
  -6   5  13       87.04      100.23     40.80 o 
  -5   5  13       53.85       90.06     36.72 o 
  -4   5  13       70.87       66.97     36.93 o 
  -3   5  13        8.43       45.46     29.51 o 
  -2   5  13      528.03      569.65     72.34 o 
  -1   5  13       54.55       51.75     31.01 o 
   0   5  13       35.36       -4.36     27.06 o 
   1   5  13       20.21       27.52     21.55 o 
   2   5  13        2.14      -15.40     26.97 o 
   3   5  13       79.63      111.69     37.60 o 
   4   5  13       30.23       -7.42     30.96 o 
   5   5  13      218.89      296.72     81.31 o 
   6   5  13       30.39       39.91     48.95 o 
   7   5  13      243.31      268.16     87.01 o 
   8   5  13       20.49       -1.49     53.01 o 
  -9   6  13        4.40       23.66     32.27 o 
  -8   6  13       63.88        3.97     40.17 o 
  -7   6  13       55.17       51.51     34.86 o 
  -6   6  13        3.22        8.48     29.39 o 
  -5   6  13        2.45      -22.91     29.56 o 
  -4   6  13        0.62      -22.94     24.78 o 
  -3   6  13       40.20       16.00     39.68 o 
  -2   6  13        0.08      -31.07     36.88 o 
  -1   6  13        4.75       -1.18     42.63 o 
   0   6  13       11.11        8.32     38.78 o 
   1   6  13       67.43       57.59     41.89 o 
   2   6  13       71.67       48.57     58.27 o 
   3   6  13       50.04      -16.78     29.36 o 
   4   6  13        3.16        4.31     46.95 o 
   5   6  13       13.41        8.58     49.15 o 
   6   6  13        4.73       37.34     50.95 o 
   7   6  13       27.33       16.03     49.36 o 
  -7   7  13       14.64        4.63     42.07 o 
  -6   7  13        2.65      -21.66     44.02 o 
  -5   7  13       53.68        7.96     29.14 o 
  -4   7  13        1.02       31.74     47.77 o 
  -3   7  13      156.20       94.46     61.79 o 
  -2   7  13       26.03       30.15     46.38 o 
  -1   7  13        0.07       72.22     52.59 o 
   0   7  13       48.46        4.00     31.59 o 
   1   7  13       61.45       48.72     46.74 o 
   2   7  13        6.58        8.43     44.07 o 
   3   7  13       74.79       19.30     32.47 o 
   4   7  13       19.38       10.89     47.05 o 
   5   7  13        0.29      -41.40     41.40 o 
  -3   8  13       41.85      115.82     69.19 o 
  -2   8  13       11.30       28.61     48.28 o 
  -1   8  13       94.48       77.66     37.78 o 
   0   8  13        7.81       -1.69     30.68 o 
   1   8  13       17.32       23.92     40.42 o 
 -10   0  14      607.26      932.07    134.06 o 
  -9   0  14        4.18        2.93     40.47 o 
  -8   0  14      322.40      266.57     82.03 o 
  -7   0  14      243.93      357.43     89.68 o 
  -6   0  14      236.67      215.57     75.19 o 
  -5   0  14       16.90       16.18     46.38 o 
  -4   0  14      121.32      140.84     60.30 o 
  -3   0  14      419.34      469.76     97.90 o 
  -2   0  14      306.47      282.95     74.63 o 
  -1   0  14      329.51      255.58     75.96 o 
   0   0  14      416.01      418.65     90.45 o 
   1   0  14        0.13       17.00     41.60 o 
   2   0  14      170.60       31.54     42.22 o 
   3   0  14      118.62      190.30     65.90 o 
   4   0  14       37.23       83.98     52.13 o 
   5   0  14      421.60      327.33     77.51 o 
   6   0  14        6.10       -1.03     45.56 o 
   8   0  14      357.70      310.43     89.58 o 
 -10   1  14       48.71       20.70     32.35 o 
  -9   1  14      186.43      114.74     42.98 o 
  -8   1  14       11.00      -26.85     26.85 o 
  -7   1  14       23.53       16.91     31.82 o 
  -6   1  14       30.23       26.08     30.09 o 
  -5   1  14       53.11        3.58     30.40 o 
  -4   1  14      412.85      463.30    155.86 o 
  -3   1  14        1.78       -5.16     27.22 o 
  -2   1  14      247.92      227.07     50.82 o 
  -1   1  14      188.97      128.88     44.45 o 
   0   1  14       55.85       39.94     29.81 o 
   1   1  14      130.93      238.50     49.35 o 
   2   1  14       48.70       96.55     38.33 o 
   3   1  14       22.23       57.08     32.32 o 
   4   1  14      309.51      394.20     61.46 o 
   5   1  14        4.17       -0.68     29.79 o 
   6   1  14        7.04       44.27     48.08 o 
   7   1  14      210.45      187.63     74.32 o 
   8   1  14       19.27      -13.77     52.44 o 
  -9   2  14       14.78       36.39     33.08 o 
  -8   2  14       26.99        9.21     30.43 o 
  -7   2  14       88.59       62.22     39.34 o 
  -6   2  14       20.79        8.93     31.02 o 
  -5   2  14        5.48        8.75     29.97 o 
  -4   2  14        7.69        5.93     29.78 o 
  -3   2  14      142.40       84.59     93.48 o 
  -2   2  14       94.20       48.95     33.85 o 
  -1   2  14        0.59      -19.51     37.49 o 
   0   2  14       13.59       29.84     29.23 o 
   1   2  14       15.74       35.16     28.24 o 
   2   2  14        0.60       27.69     28.63 o 
   3   2  14       14.71       33.91     30.59 o 
   4   2  14        5.83       41.77     31.43 o 
   5   2  14       58.79       34.78     30.90 o 
   6   2  14       22.84       31.52     33.10 o 
   7   2  14       64.98       58.91     56.65 o 
  -9   3  14        0.32        7.32     32.51 o 
  -8   3  14       14.96       -0.95     27.89 o 
  -7   3  14        0.04        3.60     28.90 o 
  -6   3  14       20.31      -16.71     30.59 o 
  -5   3  14        4.38       -0.70     28.10 o 
  -4   3  14       23.43       44.34     39.22 o 
  -3   3  14       14.84      -16.07     48.31 o 
  -2   3  14       11.40       31.22     32.04 o 
  -1   3  14        3.97      -22.89     22.89 o 
   0   3  14        2.53      -19.02     24.99 o 
   1   3  14       14.67        9.70     25.97 o 
   2   3  14       38.03        7.14     28.57 o 
   3   3  14        0.65       19.89     32.06 o 
   4   3  14        7.30      -12.87     24.90 o 
   5   3  14        0.39       -0.96     27.57 o 
   6   3  14        2.73       10.93     30.67 o 
   7   3  14       13.91       19.98     41.42 o 
  -8   4  14      168.41      277.81     58.76 o 
  -7   4  14       28.03      -24.72     26.89 o 
  -6   4  14      130.53       41.44     34.89 o 
  -5   4  14       87.80       62.76     60.66 o 
  -4   4  14        0.68        9.45     26.28 o 
  -3   4  14      111.27      101.97    105.14 o 
  -2   4  14        4.39       16.28     27.61 o 
  -1   4  14       17.21       29.52     44.53 o 
   0   4  14      146.95      191.79     49.35 o 
   1   4  14       10.13       47.87     32.19 o 
   2   4  14      127.63       38.52     32.38 o 
   3   4  14       16.79       51.24     33.86 o 
   4   4  14        8.72      -14.62     29.99 o 
   5   4  14       10.03       35.53     37.69 o 
   6   4  14       68.50       82.13     39.81 o 
  -6   5  14        1.90       -2.62     30.19 o 
  -5   5  14       13.41       13.08     27.89 o 
  -4   5  14        1.25       70.59     33.77 o 
  -3   5  14        5.30      -10.43     28.10 o 
  -2   5  14        6.41      -19.20     26.42 o 
  -1   5  14       23.97       -2.30     29.40 o 
   0   5  14       40.93       19.90     31.00 o 
   1   5  14      115.23       84.63     59.73 o 
   2   5  14        3.60       -1.25     32.47 o 
   3   5  14        5.10       23.83     31.40 o 
   4   5  14       65.69       52.11     36.45 o 
  -4   6  14       25.72       -4.38     30.03 o 
  -3   6  14        2.89        1.42     29.66 o 
  -2   6  14       35.01       15.25     33.81 o 
  -1   6  14        4.85        4.09     29.87 o 
   0   6  14      354.93      390.84     71.27 o 
   1   6  14       39.20      -35.05     58.01 o 
   2   6  14       44.69       33.64     37.45 o 
  -6   1  15        1.27       10.84     29.97 o 
  -5   1  15        8.79       -4.09     44.38 o 
  -4   1  15        0.28       -0.05     32.41 o 
  -3   1  15       26.83        1.74     41.53 o 
  -2   1  15       11.00      -19.43     28.88 o 
  -1   1  15      143.42       92.68     62.46 o 
   0   1  15       45.37       45.26     37.84 o 
   1   1  15       15.88        0.51     34.41 o 
   2   1  15      116.90       46.75     35.96 o 
   3   1  15      124.33       95.96     61.69 o 
  -5   2  15       51.47       62.85     39.00 o 
  -4   2  15      661.03      652.53     82.38 o 
  -3   2  15       27.02      -34.84     42.50 o 
  -2   2  15        0.36       16.81     31.23 o 
  -1   2  15       68.03       15.99     32.04 o 
   0   2  15        9.32      -13.03     32.01 o 
   1   2  15        0.60       27.86     35.06 o 
   2   2  15      113.45      136.27     57.40 o 
   3   2  15       14.10      -10.88     46.77 o 
  -4   3  15        2.87       11.10     32.77 o 
  -3   3  15       71.04      100.71     47.84 o 
  -2   3  15      387.72      367.33     64.54 o 
  -1   3  15       10.07       50.43     41.35 o 
   0   3  15      109.66      116.58     68.36 o 
   1   3  15        6.92       23.79     35.60 o 
                                                 
